# Supplementary material for: Dichlorido(6,6′-dimethyl-2,2′-bipyridine-κ2 N,N′)cobalt(II)
Source: Acta Crystallogr Sect E Struct Rep Online. 2010 Sep 18;66(Pt 10):m1284. doi: 10.1107/S1600536810036846 (PMC2983300; doi:10.1107/S1600536810036846)
Supplement: Supplementary file 2 [file e-66-m1284-Isup2.hkl]

#
# h,k,l, Fc-squared, Fo-squared, sigma(Fo-squared) and status flag
#
data_I
_shelx_title 'Amani-1'
_shelx_refln_list_code          4
_shelx_F_calc_maximum      125.52
_exptl_crystal_F_000      1056.00
_reflns_d_resolution_high  0.7268
 
loop_
 _symmetry_equiv_pos_as_xyz
 'x, y, z'
 '-x, y+1/2, -z+1/2'
 '-x, -y, -z'
 'x, -y-1/2, z-1/2'
 
_cell_length_a     7.6292
_cell_length_b     9.8034
_cell_length_c    17.9803
_cell_angle_alpha  90.000
_cell_angle_beta   93.990
_cell_angle_gamma  90.000
 
_shelx_F_squared_multiplier     1.000
 
loop_
 _refln_index_h
 _refln_index_k
 _refln_index_l
 _refln_F_squared_calc
 _refln_F_squared_meas
 _refln_F_squared_sigma
 _refln_observed_status
   1   0   0       23.94       39.58      6.63 o
   3   0   0        2.58        4.25      4.05 o
   4   0   0    11702.58     9687.13   1208.52 o
   5   0   0      100.95       99.29     15.96 o
   6   0   0       15.33       15.18      2.98 o
   7   0   0        0.24       -4.31      4.31 o
   8   0   0      208.37      199.36     52.15 o
   9   0   0       32.59       44.21      8.35 o
  10   0   0        5.23       18.82      4.12 o
   1   1   0    13583.44    12668.15   1056.60 o
   2   1   0     8985.53     8196.87    388.42 o
   3   1   0     1904.28     1460.46    105.28 o
   4   1   0     2990.54     2998.19    105.33 o
   5   1   0     2662.28     2580.42     96.86 o
   6   1   0       57.16       61.42      2.70 o
   7   1   0       56.84       69.56      3.18 o
   8   1   0       17.04       17.66      3.05 o
   9   1   0      116.74      129.97      5.23 o
  10   1   0        2.97        1.52      2.36 o
   1   2   0     1191.93     1204.49     15.16 o
   2   2   0      166.24      174.60      3.49 o
   3   2   0       13.12        3.02      2.32 o
   4   2   0     1821.45     1722.40     86.28 o
   5   2   0      468.05      495.68      6.33 o
   6   2   0        5.61       10.78      3.72 o
   7   2   0        8.66       14.63      3.98 o
   8   2   0      189.90      194.29     23.22 o
   9   2   0       24.85       34.09      3.84 o
  10   2   0        7.79        3.34      2.41 o
   1   3   0     1692.87     1585.19     62.10 o
   2   3   0      752.14      736.15     28.27 o
   3   3   0     3376.33     3325.60    261.24 o
   4   3   0       25.79       30.80      2.40 o
   5   3   0      855.97      779.65     64.90 o
   6   3   0       75.28       79.30      4.39 o
   7   3   0      282.26      276.10     12.74 o
   8   3   0        1.74        3.87      2.16 o
   9   3   0       22.98       23.66      4.95 o
  10   3   0        2.40        3.22      3.58 o
   0   4   0     5917.69     5465.15     25.55 o
   1   4   0      655.64      580.79     32.15 o
   2   4   0     9106.27     9205.67    338.79 o
   3   4   0     1230.13     1223.45     62.31 o
   4   4   0      808.43      753.71     65.37 o
   5   4   0       78.35       76.61     10.03 o
   6   4   0      234.21      220.56     18.45 o
   7   4   0        4.95        5.58      2.39 o
   8   4   0       48.54       51.66      5.08 o
   9   4   0        3.38        9.46      2.80 o
   1   5   0      263.71      199.19     12.80 o
   2   5   0       99.74      118.22      9.09 o
   3   5   0      995.61      903.52     82.06 o
   4   5   0        0.30        3.58      2.73 o
   5   5   0        4.61        7.95      2.70 o
   6   5   0       56.53       64.71      5.87 o
   7   5   0      195.81      204.05     23.91 o
   8   5   0        4.02       11.56      2.68 o
   9   5   0        0.54        4.23      2.56 o
   0   6   0      386.62      345.58      7.61 o
   1   6   0       67.06       58.49      4.10 o
   2   6   0      915.48      724.87     71.40 o
   3   6   0       26.45       24.59      5.50 o
   4   6   0       43.28       48.94      7.37 o
   5   6   0        7.25       14.94      4.40 o
   6   6   0      119.79      126.74     11.72 o
   7   6   0        2.15        3.10      2.43 o
   8   6   0        0.58        3.91      2.39 o
   9   6   0        0.04        2.86      5.08 o
   1   7   0       65.67       60.64      3.66 o
   2   7   0       14.98       11.43      2.93 o
   3   7   0       69.35       61.15      3.94 o
   4   7   0        1.82        8.15      4.16 o
   5   7   0        0.22        7.79      3.71 o
   6   7   0       13.33       11.12      3.10 o
   7   7   0       13.14       12.71      2.37 o
   8   7   0        1.66        4.76      7.79 o
   0   8   0       31.53       18.94      5.37 o
   1   8   0      165.49      152.31      5.02 o
   2   8   0       13.00        9.89      3.70 o
   3   8   0      265.04      258.63      5.11 o
   4   8   0       12.75       16.01      5.23 o
   5   8   0        7.98        9.68      5.24 o
   6   8   0       29.01       44.16      5.36 o
   7   8   0        5.55       -0.36      5.54 o
   8   8   0        0.59        6.51      5.01 o
   1   9   0       57.54       56.03      5.51 o
   2   9   0       18.02       25.42      5.57 o
   3   9   0        0.17        1.04      3.69 o
   4   9   0       14.87       17.48      5.05 o
   5   9   0        5.63       16.59      3.91 o
   6   9   0       42.70       38.04      5.58 o
   7   9   0        5.44       12.68      5.76 o
   0  10   0        6.72        5.13      4.76 o
   1  10   0      184.86      157.39     18.06 o
   2  10   0        9.35       17.16      5.31 o
   3  10   0       81.02       94.76      5.70 o
   4  10   0       13.83        6.98      5.47 o
   5  10   0       23.77       28.34      4.12 o
   6  10   0        6.31        7.60      5.68 o
   1  11   0       88.39       69.04      4.24 o
   2  11   0        0.65        7.27      5.42 o
   3  11   0       47.44       61.17      5.78 o
   4  11   0        2.92        9.59      5.67 o
   5  11   0       11.78        7.18      4.07 o
   6  11   0        0.69        2.37      5.97 o
   0  12   0       90.69       90.85      8.01 o
   1  12   0        5.95        0.78      2.90 o
   2  12   0       43.92       42.95      6.12 o
   3  12   0        2.39        2.09      4.07 o
   4  12   0       32.47       30.11      4.46 o
   1  13   0       11.98        7.93      4.85 o
   2  13   0        0.40       -3.64      6.04 o
 -10   1   1        0.16       -0.70      5.50 o
  -9   1   1        4.93        9.62      2.27 o
  -8   1   1        0.82        4.86      2.59 o
  -7   1   1       15.15       15.63      2.92 o
  -6   1   1       68.04       76.13      4.30 o
  -5   1   1       53.12       84.15      9.26 o
  -4   1   1      192.66      170.31      3.13 o
  -3   1   1     1222.72      871.95    115.09 o
  -2   1   1     5393.36     5122.04    242.70 o
  -1   1   1      922.62      788.02    108.32 o
   0   1   1     7946.73     7791.61    237.80 o
   1   1   1     2400.45     2254.63     44.28 o
   3   1   1      155.43      125.84     12.07 o
   4   1   1     2377.46     2401.06    211.59 o
   5   1   1        2.85        4.42      2.47 o
   6   1   1      283.33      240.74     15.25 o
   7   1   1       20.90       25.14      2.08 o
   8   1   1        2.52        3.24      2.43 o
   9   1   1        4.88       12.88      2.64 o
  10   1   1        0.00       -4.38      4.38 o
 -10   2   1        1.41        2.54      2.89 o
  -9   2   1        1.67        0.28      3.15 o
  -8   2   1        0.92        5.63      2.46 o
  -7   2   1      235.62      232.15     18.31 o
  -6   2   1       26.33       27.01      2.62 o
  -5   2   1        0.85        2.47      2.31 o
  -4   2   1      296.15      318.72      8.28 o
  -3   2   1     1257.24     1362.47    111.72 o
  -2   2   1     1132.44      965.76     41.38 o
  -1   2   1      141.07      167.05      6.27 o
   0   2   1     3888.35     3863.40     35.93 o
   1   2   1       30.55       27.54      3.36 o
   2   2   1     7624.70     6876.65    455.55 o
   3   2   1     1179.15     1195.11     45.86 o
   4   2   1       14.36       24.86      2.51 o
   5   2   1        6.58        8.46      2.10 o
   6   2   1     1076.67     1025.46     65.36 o
   7   2   1       43.38       50.32      5.36 o
   8   2   1        0.31        4.58      3.92 o
   9   2   1        1.06        4.04      2.22 o
  10   2   1        9.20        8.09      2.97 o
 -10   3   1        7.18       10.24      2.67 o
  -9   3   1        4.20        6.29      3.26 o
  -8   3   1       11.31       10.08      3.05 o
  -7   3   1       55.85       49.55      4.40 o
  -6   3   1      607.13      596.95     43.55 o
  -5   3   1      136.79      128.42      9.86 o
  -4   3   1       13.08       14.33      2.66 o
  -3   3   1      559.64      478.03     55.90 o
  -2   3   1     5133.16     5060.32    735.81 o
  -1   3   1      110.67      112.16     17.02 o
   0   3   1     1130.60     1016.49     52.47 o
   1   3   1      446.39      401.51     15.06 o
   2   3   1     2324.24     2210.92     37.40 o
   3   3   1      983.94      954.20     71.52 o
   4   3   1      468.19      524.92     17.00 o
   5   3   1       97.44      114.52      2.83 o
   6   3   1        6.49        7.37      2.69 o
   7   3   1      309.62      338.30      4.22 o
   8   3   1       14.51       12.51      3.51 o
   9   3   1        0.60       -0.98      2.23 o
  10   3   1        0.51       -0.10      3.00 o
 -10   4   1        1.64       -1.62      6.28 o
  -9   4   1        0.97        0.78      2.27 o
  -8   4   1        8.36       13.64      2.22 o
  -7   4   1      279.55      273.17     17.05 o
  -6   4   1      200.04      181.54      8.51 o
  -5   4   1       86.19       78.88      7.83 o
  -4   4   1      179.26      141.06     17.13 o
  -3   4   1     3572.83     3281.27    341.64 o
  -2   4   1     1306.72     1207.44     29.76 o
  -1   4   1     1784.67     1629.94    248.70 o
   0   4   1     1408.74     1377.89      9.73 o
   1   4   1     4242.34     4163.68    180.96 o
   2   4   1     5465.08     5720.66    109.23 o
   3   4   1      523.09      538.82     40.15 o
   4   4   1      113.81      122.52      8.10 o
   5   4   1      248.92      256.79     15.46 o
   6   4   1      606.00      627.09     25.51 o
   7   4   1       39.22       44.22      3.61 o
   8   4   1        0.26       -2.43      2.43 o
   9   4   1        2.79       -1.95      3.77 o
  -9   5   1        0.07       -2.58      2.87 o
  -8   5   1       42.28       38.11      4.91 o
  -7   5   1        7.67        9.31      2.75 o
  -6   5   1      189.98      222.20     26.58 o
  -5   5   1      156.56      156.96      8.21 o
  -4   5   1      284.96      231.71     23.66 o
  -3   5   1       45.34       41.21      5.94 o
  -2   5   1     2462.44     2271.48     11.67 o
  -1   5   1     1682.13     1473.20    104.83 o
   0   5   1     5352.53     5563.87     31.59 o
   1   5   1      541.05      521.72     22.20 o
   2   5   1     7567.29     7875.83    259.59 o
   3   5   1     1870.78     1751.43     52.08 o
   4   5   1      362.78      391.73     15.28 o
   5   5   1       88.25       78.55      5.94 o
   6   5   1      313.49      309.63     29.35 o
   7   5   1      109.55      120.62     16.30 o
   8   5   1        0.70        2.05      2.15 o
   9   5   1        4.51        1.19      3.68 o
  -9   6   1       23.16       29.19     12.35 o
  -8   6   1        4.31       -4.25      4.25 o
  -7   6   1      155.10      169.66     18.44 o
  -6   6   1      269.46      270.59     31.44 o
  -5   6   1      138.71      152.74     20.62 o
  -4   6   1       10.32       10.52      2.93 o
  -3   6   1     1297.96     1307.41      9.51 o
  -2   6   1      278.95      242.01      5.02 o
  -1   6   1      106.80      105.82     10.21 o
   0   6   1      123.41       78.49      4.01 o
   1   6   1     3899.07     2880.95    127.07 o
   2   6   1     1391.99     1346.11     55.79 o
   3   6   1        5.19       11.74      2.77 o
   4   6   1      913.86      934.68     78.38 o
   5   6   1      489.37      507.89     71.55 o
   6   6   1      228.33      227.58     30.50 o
   7   6   1        0.40        6.00      2.77 o
   8   6   1       33.06       36.43      9.04 o
   9   6   1       20.41       16.38      2.73 o
  -8   7   1       62.16       59.32     21.82 o
  -7   7   1        0.15        6.41      3.17 o
  -6   7   1       61.47       73.73     10.65 o
  -5   7   1      442.13      436.13      5.67 o
  -4   7   1      616.30      623.49      7.48 o
  -3   7   1        1.34       11.80      5.21 o
  -2   7   1      226.84      232.22      6.19 o
  -1   7   1     1688.52     1524.72    103.99 o
   0   7   1     1645.74     1399.12     37.05 o
   1   7   1       58.53       54.15      3.37 o
   2   7   1      551.65      479.16     49.69 o
   3   7   1      799.04      757.25     75.46 o
   4   7   1      153.28      153.71     14.39 o
   5   7   1       51.24       61.86      6.37 o
   6   7   1       86.48       86.84     13.49 o
   7   7   1       24.20       21.34      3.84 o
   8   7   1        0.08        4.54      2.38 o
  -8   8   1        0.01        1.57      5.78 o
  -7   8   1       74.03       77.09      4.27 o
  -6   8   1       26.03       25.54      5.37 o
  -5   8   1      125.35      142.79      5.76 o
  -4   8   1       53.08       53.18      3.83 o
  -3   8   1      575.99      625.35      7.63 o
  -2   8   1      212.40      233.38      6.09 o
  -1   8   1       97.77       96.07      5.72 o
   0   8   1      487.63      405.78    103.75 o
   1   8   1      933.03      848.50     29.01 o
   2   8   1       97.53       93.88      6.05 o
   3   8   1        1.10        1.31      3.88 o
   4   8   1      181.48      209.31      3.73 o
   5   8   1      217.84      241.82      3.72 o
   6   8   1       22.63       25.36      7.17 o
   7   8   1        1.62       -1.09      3.49 o
   8   8   1       22.73       29.92     10.88 o
  -7   9   1        0.48       -1.17      3.96 o
  -6   9   1       76.53       71.85      4.33 o
  -5   9   1      104.16      117.94      5.84 o
  -4   9   1      370.93      359.64      5.32 o
  -3   9   1       26.35       24.89      3.73 o
  -2   9   1      312.40      337.48      6.74 o
  -1   9   1      233.76      215.70     17.56 o
   0   9   1      243.54      238.46      6.30 o
   1   9   1       93.61       84.31      6.79 o
   2   9   1       17.40       16.51      3.61 o
   3   9   1      217.47      228.34      6.40 o
   4   9   1      108.30      127.14      5.80 o
   5   9   1       93.67      118.94      5.96 o
   6   9   1       24.98       25.08      5.58 o
   7   9   1       29.16       28.17      5.88 o
  -7  10   1       23.36       28.83      6.19 o
  -6  10   1        0.78       -1.74      5.65 o
  -5  10   1       51.63       46.95      4.32 o
  -4  10   1      101.72      112.19      5.94 o
  -3  10   1      176.03      208.96      6.27 o
  -2  10   1      137.33      144.51      5.96 o
  -1  10   1      383.50      312.48     27.84 o
   0  10   1      256.30      189.66     19.65 o
   1  10   1      321.78      241.79     24.87 o
   2  10   1      116.32      107.32      8.53 o
   3  10   1      296.23      350.58      7.09 o
   4  10   1       19.82       17.81      5.60 o
   5  10   1       62.21       63.49      4.33 o
   6  10   1       22.30       23.75      5.99 o
  -6  11   1       38.15       43.31      6.17 o
  -5  11   1        0.06       -3.98      3.98 o
  -4  11   1       27.78       29.06      4.17 o
  -3  11   1       31.11       41.56      5.63 o
  -2  11   1      204.47      234.50      6.77 o
  -1  11   1        0.32        2.52      3.28 o
   0  11   1       87.42       72.31      6.13 o
   1  11   1      136.16      131.71      7.92 o
   2  11   1      100.79       96.08     18.00 o
   3  11   1       36.06       46.09      5.86 o
   4  11   1       85.81       89.85      6.23 o
   5  11   1       49.66       46.92      6.14 o
  -4  12   1        3.01        4.35      5.96 o
  -3  12   1        2.60       -4.38      5.76 o
  -2  12   1        3.80       10.26      5.78 o
  -1  12   1      101.14       89.55      4.33 o
   0  12   1       15.38       17.67      3.16 o
   1  12   1        7.64        5.21      3.51 o
   2  12   1       38.18       26.54      6.09 o
   3  12   1       61.84       60.70      6.25 o
   4  12   1        4.35       13.38      5.99 o
  -2  13   1       39.39       23.24      9.16 o
  -1  13   1        6.64        5.78      4.49 o
   0  13   1        8.77        9.08      3.99 o
   1  13   1       24.07       19.20      4.19 o
   2  13   1        4.40        8.99      6.02 o
 -10   0   2        5.40        8.99      5.91 o
  -9   0   2       99.83       95.48     22.26 o
  -8   0   2       87.60      100.23      9.85 o
  -7   0   2        4.96        1.91      3.42 o
  -6   0   2      183.01      217.77      4.32 o
  -5   0   2     3245.05     3024.87    477.61 o
  -4   0   2        2.47        6.57      4.30 o
  -3   0   2       99.04       66.22     16.72 o
  -2   0   2      348.38      324.71      6.50 o
   0   0   2     7822.79     8102.16    119.55 o
   1   0   2    11862.56    12271.96     42.48 o
   3   0   2    11052.35     9950.51   1430.62 o
   4   0   2     4580.13     5178.52     88.98 o
   5   0   2     2906.08     2896.90    151.19 o
   6   0   2      815.93      930.69      6.90 o
   7   0   2      106.69      119.90     21.83 o
   8   0   2        9.92       11.42      2.74 o
   9   0   2       64.17       59.77      3.54 o
  10   0   2        0.53        0.15      4.23 o
 -10   1   2        1.74        6.83      4.14 o
  -9   1   2       52.48       51.52      2.67 o
  -8   1   2      121.14      121.25      5.71 o
  -7   1   2       83.61       75.85     10.50 o
  -6   1   2      176.17      175.87     17.26 o
  -5   1   2      584.99      626.64      7.35 o
  -4   1   2     6223.41     6050.64    157.73 o
  -3   1   2      810.77      701.82     17.99 o
  -2   1   2     2705.36     2655.46     89.63 o
   0   1   2     7585.61     5963.98   2121.90 o
   1   1   2     1870.55     1891.97     27.48 o
   2   1   2       38.38       68.71      3.53 o
   3   1   2      188.49      195.14     13.81 o
   4   1   2    15754.88    15894.03    138.03 o
   5   1   2       82.63       90.24      5.38 o
   6   1   2      605.60      607.57     26.77 o
   7   1   2        1.89        8.56      4.72 o
   8   1   2      447.70      450.92     43.68 o
   9   1   2       13.17       14.35      2.26 o
  10   1   2        4.09        4.40      2.90 o
 -10   2   2       19.13       18.25     11.74 o
  -9   2   2       78.54       76.27      8.94 o
  -8   2   2       45.21       40.18      5.38 o
  -7   2   2       58.99       54.26      2.43 o
  -6   2   2      427.17      368.30     51.84 o
  -5   2   2     1820.89     1567.80    170.88 o
  -4   2   2      144.22      105.68      8.68 o
  -3   2   2     1177.04     1035.73     95.82 o
  -2   2   2     1539.93     1455.40    107.33 o
   0   2   2      685.05      629.72    172.40 o
   1   2   2     3643.66     3199.61     68.12 o
   2   2   2     1625.22     1570.27     15.27 o
   3   2   2     3686.84     3332.37     28.79 o
   4   2   2      367.19      425.45     10.67 o
   5   2   2      860.07      793.23     81.00 o
   6   2   2      226.79      237.87     11.78 o
   7   2   2      220.36      210.78     22.11 o
   8   2   2      121.02      129.75      2.80 o
   9   2   2       54.12       61.85      7.18 o
  10   2   2        5.76        2.19      2.08 o
 -10   3   2        6.57       -2.74      4.26 o
  -9   3   2       17.86       23.39      4.58 o
  -8   3   2      138.54      152.43      8.13 o
  -7   3   2       23.67       22.80      2.58 o
  -6   3   2      236.83      204.31     10.63 o
  -5   3   2      550.03      447.06     29.55 o
  -4   3   2     1831.00     1475.65    172.43 o
  -3   3   2      141.50      123.31      6.55 o
  -2   3   2     2284.60     2047.08     23.27 o
  -1   3   2     4937.78     4829.36     20.76 o
   0   3   2     2896.15     2402.78    392.68 o
   1   3   2      371.34      424.69     14.44 o
   2   3   2     1577.37     1521.02     23.21 o
   3   3   2      819.23      838.21     20.70 o
   4   3   2     2035.96     2090.63     46.32 o
   5   3   2       83.91       75.93      4.53 o
   6   3   2      285.00      298.14     13.18 o
   7   3   2       32.80       35.98      2.66 o
   8   3   2       79.90       77.46      6.03 o
   9   3   2        1.09       -0.89      3.19 o
  10   3   2        0.51        5.20      3.75 o
  -9   4   2        2.89        3.24      4.06 o
  -8   4   2        2.25        5.40      2.41 o
  -7   4   2      204.92      218.34     20.10 o
  -6   4   2      221.23      207.07     19.71 o
  -5   4   2       79.58       78.14      8.94 o
  -4   4   2      108.41      115.37      7.46 o
  -3   4   2     2833.17     2590.59     27.29 o
  -2   4   2      438.91      464.38      6.30 o
  -1   4   2     3347.53     3084.43    339.66 o
   0   4   2        1.42        4.31      3.79 o
   1   4   2     3100.73     2724.46    122.01 o
   2   4   2     1209.14     1247.49     28.34 o
   3   4   2     2185.10     2228.29    106.15 o
   4   4   2      911.72      965.28     56.08 o
   5   4   2       76.37       89.09      8.56 o
   6   4   2       37.86       43.04      6.42 o
   7   4   2      197.75      237.93      7.38 o
   8   4   2       22.86       24.12      2.43 o
   9   4   2        0.21       -0.01      2.83 o
  -9   5   2       12.35        2.54      7.18 o
  -8   5   2       37.76       39.84      3.37 o
  -7   5   2        6.36        3.26      3.10 o
  -6   5   2      321.72      341.67     36.78 o
  -5   5   2      233.17      221.22     16.81 o
  -4   5   2      110.75      128.25      3.80 o
  -3   5   2       20.35       16.53      5.13 o
  -2   5   2     2135.20     1976.27     10.71 o
  -1   5   2      534.91      462.76     50.05 o
   0   5   2       96.42       87.37      3.50 o
   1   5   2     1110.10     1047.78     45.90 o
   2   5   2     2758.27     2579.07     96.87 o
   3   5   2      137.18      121.75      6.72 o
   4   5   2       19.50       27.16      5.07 o
   5   5   2       71.15       82.98      7.76 o
   6   5   2      382.66      382.59     24.29 o
   7   5   2        2.83        0.46      2.08 o
   8   5   2       15.10       13.77      3.99 o
   9   5   2        0.08        5.75      2.32 o
  -9   6   2        1.80        9.51      7.13 o
  -8   6   2        7.09        6.72      3.36 o
  -7   6   2      162.14      163.68     22.05 o
  -6   6   2       13.43       12.76      4.10 o
  -5   6   2        0.68        0.60      4.25 o
  -4   6   2        1.39       -0.18      3.49 o
  -3   6   2      707.19      740.65      6.92 o
  -2   6   2       20.40       21.51      5.05 o
  -1   6   2       89.71       82.52      4.32 o
   0   6   2       56.64       41.91      3.81 o
   1   6   2      408.01      375.55     21.98 o
   2   6   2       21.15       32.79      4.70 o
   3   6   2      214.69      214.11     10.07 o
   4   6   2        7.53        9.59      2.54 o
   5   6   2        2.33        1.06      2.81 o
   6   6   2       16.63       19.26      2.47 o
   7   6   2       41.24       45.48      3.32 o
   8   6   2        0.01       -2.03      2.43 o
   9   6   2        0.82       -1.76      2.64 o
  -8   7   2        4.54        0.69      4.72 o
  -7   7   2        0.55       -1.97      4.66 o
  -6   7   2       77.29       88.54      5.49 o
  -5   7   2        0.12        3.72      5.05 o
  -4   7   2       17.06       15.91      5.13 o
  -3   7   2       14.68       19.66      3.69 o
  -2   7   2      254.14      251.30      6.20 o
  -1   7   2        1.30        0.36      3.48 o
   0   7   2       16.17        5.39      5.74 o
   1   7   2      202.39      206.82     13.02 o
   2   7   2      546.22      536.90     31.38 o
   3   7   2       17.30       27.14      3.20 o
   4   7   2       37.19       36.69      3.21 o
   5   7   2       16.76       13.45      2.49 o
   6   7   2       18.01       18.09      4.63 o
   7   7   2        2.15        9.77      5.22 o
   8   7   2       12.55        9.39      3.02 o
  -8   8   2        6.92        4.94      4.07 o
  -7   8   2        0.29       17.06      5.31 o
  -6   8   2       53.04       53.25      5.55 o
  -5   8   2        0.45       -3.64      3.64 o
  -4   8   2       56.82       40.80      5.36 o
  -3   8   2        0.17        3.69      4.89 o
  -2   8   2       69.79       85.26      5.37 o
  -1   8   2        8.95        8.05      3.55 o
   0   8   2      169.49      158.71      3.87 o
   1   8   2       19.31       19.69      3.48 o
   2   8   2        0.14        6.20      3.59 o
   3   8   2        1.69        3.10      2.70 o
   4   8   2       27.79       27.13      3.38 o
   5   8   2       27.00       37.54     10.46 o
   6   8   2        0.95        3.25      3.60 o
   7   8   2        1.36       -2.27      2.81 o
   8   8   2        0.64        4.59      3.36 o
  -7   9   2        0.80       -5.44      5.44 o
  -6   9   2        2.18        5.18      3.75 o
  -5   9   2       44.21       33.21      5.62 o
  -4   9   2        0.11        3.04      5.21 o
  -3   9   2       89.48       95.08      4.25 o
  -2   9   2        8.99       21.62      5.16 o
  -1   9   2      129.62      145.91     10.51 o
   0   9   2        0.04        1.52      3.19 o
   1   9   2      472.69      430.62     18.15 o
   2   9   2        0.64        0.86      3.53 o
   3   9   2       44.77       37.18      9.65 o
   4   9   2        1.05       -2.10      3.52 o
   5   9   2      133.16      150.92      6.07 o
   6   9   2        1.41        5.93      2.71 o
   7   9   2        0.80       -3.96      3.96 o
  -6  10   2       22.48       34.25      4.19 o
  -5  10   2       15.98       13.49      3.94 o
  -4  10   2       12.36        5.76      5.42 o
  -3  10   2       86.65      101.54      4.45 o
  -2  10   2       89.15       93.49      5.81 o
  -1  10   2       71.88       66.85      5.27 o
   0  10   2        8.84       11.01      3.23 o
   1  10   2        8.59        9.28      3.36 o
   2  10   2        3.50        4.60      3.73 o
   3  10   2       46.49       44.23      6.99 o
   4  10   2        5.53        5.58      3.73 o
   5  10   2        0.41        4.29      5.44 o
   6  10   2        4.82        4.76      5.80 o
  -5  11   2       29.96       40.54      6.15 o
  -4  11   2       20.65       32.42      5.68 o
  -3  11   2       13.48       23.07      5.63 o
  -2  11   2       81.09       62.16      5.88 o
  -1  11   2       63.44       46.17      7.09 o
   0  11   2       82.36       67.00      3.38 o
   1  11   2        9.81       10.74      3.90 o
   2  11   2       71.52       49.73      4.20 o
   3  11   2       52.96       40.34      5.99 o
   4  11   2       13.11       16.70      5.68 o
   5  11   2        5.11       12.21      5.73 o
  -4  12   2        4.41       -0.26      6.02 o
  -3  12   2       15.45       13.78      5.62 o
  -2  12   2        4.02       -5.60      5.60 o
  -1  12   2       46.42       54.02      4.62 o
   0  12   2        1.20        5.51      3.38 o
   1  12   2       26.60       27.74      4.19 o
   2  12   2        3.01        3.29      4.80 o
   3  12   2       41.68       47.45      5.96 o
   4  12   2        0.02        2.74      4.25 o
  -2  13   2        5.03        7.04      3.64 o
  -1  13   2        0.68       -0.88      4.50 o
   0  13   2       43.26       33.39      3.88 o
   1  13   2        0.10        2.41      3.55 o
   2  13   2        8.94        5.18      6.27 o
 -10   1   3        1.42        0.37      4.19 o
  -9   1   3       10.88       21.41      6.02 o
  -8   1   3        8.42       12.63      2.60 o
  -7   1   3       38.57       39.91      2.09 o
  -6   1   3        2.32        3.18      2.23 o
  -5   1   3       29.20       26.72      2.71 o
  -4   1   3      102.90       69.89     13.14 o
  -3   1   3      446.38      461.32     16.79 o
  -2   1   3      520.03      396.00     24.26 o
  -1   1   3       16.83       16.33      8.57 o
   0   1   3        3.07        3.47      3.81 o
   1   1   3       17.22       10.09      3.42 o
   2   1   3     1289.70     1279.01     23.29 o
   3   1   3      464.33      522.12     13.56 o
   4   1   3     2348.49     2410.65    157.24 o
   5   1   3      109.81      129.16      3.40 o
   6   1   3       55.66       70.07      7.43 o
   7   1   3       70.61       71.32      5.20 o
   8   1   3      105.70       96.72     10.36 o
   9   1   3        0.13        0.81      5.45 o
  10   1   3        0.36        4.37      2.95 o
 -10   2   3        0.06        3.21      6.18 o
  -9   2   3       12.71        4.08      9.46 o
  -8   2   3        2.99        0.93      4.34 o
  -7   2   3       31.00       32.53      2.39 o
  -6   2   3       79.17       65.08      7.76 o
  -5   2   3      652.26      480.88     53.77 o
  -4   2   3        5.52       11.52      2.33 o
  -3   2   3      700.89      571.90     64.34 o
  -2   2   3     5559.79     4807.44   1695.23 o
  -1   2   3     1880.13     1709.15    946.16 o
   0   2   3      427.86      468.82     27.84 o
   1   2   3     2605.39     2538.67     64.45 o
   2   2   3     1035.90     1105.77      6.56 o
   3   2   3       10.55        9.63      2.50 o
   4   2   3        4.48        6.72      2.29 o
   5   2   3       25.79       20.42      2.43 o
   6   2   3      446.99      403.09     36.62 o
   7   2   3       94.27       92.88      9.25 o
   8   2   3       48.32       51.65      6.52 o
   9   2   3        0.67        7.10      3.50 o
  10   2   3        5.66        7.50      2.67 o
 -10   3   3        0.01       -0.67      4.24 o
  -9   3   3        0.07        0.95      3.22 o
  -8   3   3        0.01       -2.36      3.82 o
  -7   3   3      316.52      339.20     11.55 o
  -6   3   3        5.93       10.07      5.15 o
  -5   3   3        9.36        3.89      2.38 o
  -4   3   3      583.25      542.33     52.44 o
  -3   3   3     2989.11     2667.54    410.99 o
  -2   3   3      771.19      627.38     94.74 o
  -1   3   3      573.95      396.22     66.58 o
   0   3   3     3009.87     2659.51     80.64 o
   1   3   3     2241.25     2128.67     58.54 o
   2   3   3     2979.79     2664.06     33.16 o
   3   3   3      525.05      533.74     52.19 o
   4   3   3      587.56      594.82     23.98 o
   5   3   3      214.58      188.28     10.51 o
   6   3   3      982.45     1056.22     37.22 o
   7   3   3       61.99       64.78      4.73 o
   8   3   3       20.26       19.28      2.74 o
   9   3   3        4.94        0.75      3.00 o
  -9   4   3        6.50        3.46      3.30 o
  -8   4   3       60.88       56.16      4.09 o
  -7   4   3       32.09       29.10      3.78 o
  -6   4   3      206.79      213.45      7.71 o
  -5   4   3       88.44       89.23      6.62 o
  -4   4   3      221.47      205.97     10.46 o
  -3   4   3      744.86      708.18      7.23 o
  -2   4   3     2059.19     2114.32     11.96 o
  -1   4   3       25.30       28.96      4.60 o
   0   4   3      440.96      321.02     88.93 o
   1   4   3       32.72       21.23      3.28 o
   2   4   3     2450.54     2502.59     83.38 o
   3   4   3        1.12        5.81      2.39 o
   4   4   3      319.23      376.67      9.95 o
   5   4   3       24.20       28.25      2.91 o
   6   4   3      467.38      475.81     21.16 o
   7   4   3       74.97       70.13      2.53 o
   8   4   3        7.77        6.75      2.68 o
   9   4   3        0.98       -1.32      2.56 o
  -9   5   3        2.51       -4.76      4.76 o
  -8   5   3       19.68       28.29      7.75 o
  -7   5   3      173.21      160.91      3.71 o
  -6   5   3      103.15      102.50      5.44 o
  -5   5   3      241.15      254.22      8.52 o
  -4   5   3      161.13      185.41      5.29 o
  -3   5   3     2327.98     2493.43     11.92 o
  -2   5   3     1856.41     1811.55     10.97 o
  -1   5   3      110.17       96.93      6.61 o
   0   5   3      152.23      137.62     33.15 o
   1   5   3     4239.48     3916.91    213.17 o
   2   5   3      488.67      432.54     71.96 o
   3   5   3      350.65      358.40     13.02 o
   4   5   3      186.72      183.04     13.05 o
   5   5   3     1170.62     1225.43     35.62 o
   6   5   3       70.44       82.98      5.18 o
   7   5   3       13.91       15.58      3.69 o
   8   5   3        0.36       -2.66      3.35 o
   9   5   3       20.54       20.92      4.46 o
  -9   6   3        9.24        1.95      4.65 o
  -8   6   3       35.07       26.90      5.88 o
  -7   6   3       12.75       13.60      3.31 o
  -6   6   3      104.01      112.51     11.15 o
  -5   6   3       25.75       13.39      3.65 o
  -4   6   3     1795.87     1785.01      9.32 o
  -3   6   3        0.10        0.84      4.94 o
  -2   6   3      595.85      620.09      7.44 o
  -1   6   3      791.03      772.46     15.57 o
   0   6   3     1871.96     1376.02    258.09 o
   1   6   3        1.83        2.06      2.45 o
   2   6   3      427.55      386.55     25.09 o
   3   6   3      480.47      469.52     60.79 o
   4   6   3      586.48      623.33     23.76 o
   5   6   3      113.01      124.41      9.50 o
   6   6   3      274.93      272.64     31.39 o
   7   6   3       64.24       67.77     11.19 o
   8   6   3       25.02       28.05      6.94 o
   9   6   3        9.56        8.71      2.58 o
  -8   7   3       25.00       26.98     13.45 o
  -7   7   3      195.91      207.22      6.30 o
  -6   7   3       31.61       39.42      5.13 o
  -5   7   3      565.88      618.41      7.26 o
  -4   7   3       34.22       46.49      5.31 o
  -3   7   3     1794.98     1671.61      9.35 o
  -2   7   3      279.44      312.64      6.41 o
  -1   7   3      426.46      416.06     23.86 o
   0   7   3       96.44       95.91      3.36 o
   1   7   3     2633.45     2605.40    131.62 o
   2   7   3      114.58      122.90     11.53 o
   3   7   3       32.95       37.96      3.19 o
   4   7   3      169.18      172.93     22.52 o
   5   7   3      642.04      620.93     72.52 o
   6   7   3       37.05       35.75      5.61 o
   7   7   3        1.59        1.68      2.77 o
   8   7   3       15.06       20.15      5.61 o
  -8   8   3       98.23      100.28      6.53 o
  -7   8   3       17.76       21.09      5.55 o
  -6   8   3      108.65      117.27      5.83 o
  -5   8   3       59.63       59.04      3.86 o
  -4   8   3      736.24      743.00      7.89 o
  -3   8   3        8.41        8.38      5.00 o
  -2   8   3      222.53      206.05      4.72 o
  -1   8   3      565.36      541.26     38.92 o
   0   8   3     1552.34     1560.19     29.16 o
   1   8   3       59.73       57.41      3.30 o
   2   8   3      283.89      283.46     29.13 o
   3   8   3      263.37      279.47     34.78 o
   4   8   3      342.25      380.69     36.29 o
   5   8   3       67.43       79.32      8.03 o
   6   8   3       17.00       22.16      6.29 o
   7   8   3       25.47       20.54      2.63 o
   8   8   3        4.24        5.73      3.29 o
  -7   9   3       52.62       53.75      4.22 o
  -6   9   3        1.49       26.02      5.36 o
  -5   9   3      115.53      150.62      6.01 o
  -4   9   3       27.28       20.58      3.81 o
  -3   9   3      583.32      612.68      7.63 o
  -2   9   3        4.85       12.35      5.06 o
  -1   9   3      538.66      559.36     34.22 o
   0   9   3       75.21       73.63      3.30 o
   1   9   3      707.13      616.67     41.55 o
   2   9   3       53.12       52.25      8.26 o
   3   9   3      126.65      121.11     12.57 o
   4   9   3      125.03      125.74     19.07 o
   5   9   3      140.83      162.16     26.65 o
   6   9   3       36.51       49.26      9.40 o
   7   9   3       12.59       13.56      3.43 o
  -6  10   3       58.90       66.77      6.06 o
  -5  10   3        5.36       11.69      3.98 o
  -4  10   3      102.98      128.26      5.83 o
  -3  10   3        9.43        7.78      5.41 o
  -2  10   3      370.90      398.49      7.16 o
  -1  10   3        8.44        5.69      3.31 o
   0  10   3      391.03      349.15     15.20 o
   1  10   3       57.36       58.60      3.40 o
   2  10   3      319.03      271.95      4.33 o
   3  10   3        0.44        5.19      3.83 o
   4  10   3      180.11      181.86     46.86 o
   5  10   3        3.25       13.38      5.47 o
   6  10   3       13.24       17.74      5.84 o
  -5  11   3       39.54       49.68      5.96 o
  -4  11   3        9.14       15.13      5.54 o
  -3  11   3       64.89       59.85      5.75 o
  -2  11   3        4.43        7.19      5.57 o
  -1  11   3      124.89      133.31      6.10 o
   0  11   3        7.19        4.65      3.42 o
   1  11   3       16.43       13.63      3.49 o
   2  11   3       18.59       19.59      3.95 o
   3  11   3      133.95      135.85     30.84 o
   4  11   3        5.22        3.15      5.70 o
   5  11   3       13.93       12.71      5.80 o
  -4  12   3        1.06       -5.06      6.02 o
  -3  12   3       15.09       24.82      5.93 o
  -2  12   3       69.63       49.39     20.80 o
  -1  12   3        2.28        3.93      3.21 o
   0  12   3       10.41       12.91      3.33 o
   1  12   3       24.83       20.67      4.05 o
   2  12   3       63.39       55.35      5.72 o
   3  12   3        0.21       -0.44      5.86 o
   4  12   3       22.09       18.99      6.17 o
  -2  13   3        0.92        4.66      4.42 o
  -1  13   3       44.93       29.79      4.66 o
   0  13   3        1.14        1.67      3.83 o
   1  13   3        1.79       -0.75      3.54 o
   2  13   3        0.03       -0.93      6.33 o
 -10   0   4       29.04       18.41      4.38 o
  -9   0   4       18.49       11.30      5.75 o
  -8   0   4      105.40      123.23      5.84 o
  -7   0   4      132.55      105.10      4.25 o
  -6   0   4      174.01      188.08      6.06 o
  -5   0   4      869.69      887.06      8.77 o
  -4   0   4     2537.35     2598.38     13.23 o
  -3   0   4     3485.56     3531.12     16.53 o
  -1   0   4      156.42        3.00      8.33 o
   1   0   4     1161.78     1167.22      9.06 o
   2   0   4      364.61      458.00      6.05 o
   3   0   4      807.72      755.50     70.47 o
   4   0   4     2995.92     2820.38    125.23 o
   5   0   4      792.14      915.86     38.80 o
   6   0   4      198.66      236.91      4.49 o
   7   0   4      194.57      237.11      6.20 o
   8   0   4      106.81      109.65     11.59 o
   9   0   4        1.57       -1.42      2.75 o
  10   0   4        0.12        5.51      5.65 o
 -10   1   4       17.08       20.40      4.22 o
  -9   1   4       62.96       68.44      4.32 o
  -8   1   4       35.69       50.20      5.23 o
  -7   1   4       42.77       55.25      4.07 o
  -6   1   4      306.24      240.19     64.48 o
  -5   1   4     2445.58     2179.82    134.75 o
  -4   1   4      892.11      669.95    239.41 o
  -3   1   4        7.94        8.32      3.87 o
   0   1   4        4.64        4.03      3.37 o
   1   1   4      112.27       96.98      4.53 o
   2   1   4     1433.07     1397.66      5.90 o
   3   1   4     2891.88     2721.73     85.12 o
   4   1   4        6.57        7.32      2.38 o
   5   1   4      600.65      590.78     29.33 o
   6   1   4      785.72      739.53     37.88 o
   7   1   4      328.33      362.74      8.35 o
   8   1   4       11.26       12.06      3.66 o
   9   1   4       71.16       61.13      5.04 o
  10   1   4       13.22       14.89      2.70 o
 -10   2   4        1.45        9.58      5.02 o
  -9   2   4       64.48       55.97      4.18 o
  -8   2   4       29.45       34.10      3.18 o
  -7   2   4      310.47      318.27      5.21 o
  -6   2   4       51.60       56.24     11.22 o
  -5   2   4      950.98      837.85    164.70 o
  -4   2   4     1436.77     1237.15    266.44 o
  -3   2   4     1442.98     1144.26    268.60 o
  -2   2   4      873.86      805.73      8.20 o
  -1   2   4     2329.17     2057.59    288.68 o
   0   2   4    10070.66     8748.53   4824.87 o
   1   2   4     1897.87     1911.50     54.44 o
   2   2   4       66.08       58.18      3.05 o
   3   2   4     1925.95     1845.67    117.51 o
   4   2   4     1477.55     1405.90     77.23 o
   5   2   4      122.87      139.33      2.93 o
   6   2   4      133.13      138.25      7.69 o
   7   2   4       50.73       60.32      3.13 o
   8   2   4      365.41      424.69     13.02 o
   9   2   4        1.62        4.18      4.74 o
  10   2   4       34.72       28.86      3.85 o
 -10   3   4       35.72       28.75      3.65 o
  -9   3   4       16.47       18.65      5.92 o
  -8   3   4       76.09       84.37     20.52 o
  -7   3   4       70.78       72.70      7.11 o
  -6   3   4     1119.26     1092.61     32.61 o
  -5   3   4      548.18      516.68     49.42 o
  -4   3   4      317.89      266.20     67.44 o
  -3   3   4     1249.71     1052.24    155.07 o
  -2   3   4     3987.35     3659.88    504.69 o
  -1   3   4     3706.87     3508.91    144.06 o
   0   3   4       29.19       33.39      3.48 o
   1   3   4     2147.68     2103.30     46.84 o
   2   3   4     1002.58      943.35     20.40 o
   3   3   4     2477.23     2533.19     54.64 o
   4   3   4       77.56       79.32      2.79 o
   5   3   4      194.21      197.28      3.38 o
   6   3   4      149.14      170.49      7.49 o
   7   3   4      261.92      301.84      7.34 o
   8   3   4        7.11       12.77      3.95 o
   9   3   4        6.46        8.07      4.15 o
  -9   4   4        8.07        9.75      5.37 o
  -8   4   4       16.21       18.65      3.06 o
  -7   4   4       95.67      105.88     13.59 o
  -6   4   4       47.10       41.83      3.20 o
  -5   4   4      500.92      502.08      4.96 o
  -4   4   4      335.73      342.08     40.45 o
  -3   4   4      107.58      113.95     11.56 o
  -2   4   4     3341.03     3272.89     14.12 o
  -1   4   4     3729.52     2621.32    673.39 o
   0   4   4     1346.50     1340.60     53.70 o
   1   4   4        8.11        6.02      2.71 o
   2   4   4     4457.17     4178.57    159.02 o
   3   4   4     1313.03     1234.38     23.45 o
   4   4   4       41.12       39.05      3.14 o
   5   4   4        0.70        4.74      2.32 o
   6   4   4      145.54      154.19      3.62 o
   7   4   4       54.55       57.39      2.34 o
   8   4   4        1.91        7.46      3.75 o
   9   4   4        0.10        1.82      3.14 o
  -9   5   4       18.94       15.51      4.53 o
  -8   5   4        4.86       16.18      9.25 o
  -7   5   4       73.68       70.92      4.38 o
  -6   5   4      227.53      231.48      4.01 o
  -5   5   4        0.95        0.85      4.13 o
  -4   5   4      126.89      100.36      4.09 o
  -3   5   4     1458.10     1443.29      9.51 o
  -2   5   4     1950.95     1935.22     11.20 o
  -1   5   4       45.01       32.72      5.27 o
   0   5   4      227.80      185.98      7.61 o
   1   5   4     1063.60     1009.82     58.61 o
   2   5   4       52.53       45.97      4.74 o
   3   5   4      774.45      725.49     23.84 o
   4   5   4       43.88       45.75      2.44 o
   5   5   4      102.23      100.69      8.14 o
   6   5   4        0.32       -0.14      2.73 o
   7   5   4      142.70      153.78     11.91 o
   8   5   4        9.25       12.62      3.77 o
   9   5   4        0.72        6.12      3.60 o
  -9   6   4       32.45       21.09      9.15 o
  -8   6   4        0.04        2.08      3.30 o
  -7   6   4       76.41       81.13     10.97 o
  -6   6   4       21.98       32.23     10.54 o
  -5   6   4      383.47      372.14      6.36 o
  -4   6   4       22.71       27.24      5.31 o
  -3   6   4       19.90       25.54      5.28 o
  -2   6   4     1410.01     1403.40      9.74 o
  -1   6   4      467.51      435.86     29.85 o
   0   6   4        7.14        9.50      3.54 o
   1   6   4       35.07       39.39      3.09 o
   2   6   4      880.59      841.43     58.72 o
   3   6   4      171.39      167.94     16.56 o
   4   6   4       23.48       25.91      2.87 o
   5   6   4        0.77        0.63      2.73 o
   6   6   4      218.77      223.48     23.45 o
   7   6   4        0.35        0.15      3.01 o
   8   6   4        0.57        3.60      3.66 o
   9   6   4        0.06       -0.05      5.10 o
  -8   7   4       40.86       32.60     11.29 o
  -7   7   4       47.41       53.88      4.07 o
  -6   7   4       77.48       97.01      5.45 o
  -5   7   4        9.14       10.02      3.65 o
  -4   7   4      395.73      412.19      6.74 o
  -3   7   4      288.88      295.68      5.31 o
  -2   7   4       58.76       55.93      4.03 o
  -1   7   4        2.39        1.43      4.33 o
   0   7   4       14.72       12.95      2.77 o
   1   7   4       97.32       86.88      3.83 o
   2   7   4       13.89       13.24      2.64 o
   3   7   4        2.72        8.22      2.99 o
   4   7   4       83.12       85.66     17.37 o
   5   7   4       53.91       55.61      4.84 o
   6   7   4        1.29        1.50      2.75 o
   7   7   4        2.82        9.58      2.97 o
   8   7   4        0.73        1.00      2.72 o
  -8   8   4       11.06       -6.10      6.10 o
  -7   8   4        7.11       18.60      5.58 o
  -6   8   4        0.01        7.00      3.75 o
  -5   8   4        6.48        9.90      3.72 o
  -4   8   4        3.68        7.00      5.21 o
  -3   8   4       17.55        5.76      5.00 o
  -2   8   4      118.21      138.52      5.63 o
  -1   8   4      209.25      207.62     16.75 o
   0   8   4        6.24        6.67      3.33 o
   1   8   4      192.88      197.32      5.22 o
   2   8   4        1.30        3.20      2.95 o
   3   8   4       12.17       19.83      3.60 o
   4   8   4        7.69        9.71      3.23 o
   5   8   4       86.31       96.62      9.56 o
   6   8   4       19.04       20.94      2.62 o
   7   8   4        2.79        1.02      2.62 o
   8   8   4        0.11        5.58      3.07 o
  -7   9   4        0.19       -5.71      5.71 o
  -6   9   4       89.40      115.26      5.75 o
  -5   9   4        2.83       -1.56      3.81 o
  -4   9   4       92.78      105.13      5.84 o
  -3   9   4        2.51       -4.74      5.21 o
  -2   9   4      140.29      145.73      5.71 o
  -1   9   4       61.96       51.71      8.05 o
   0   9   4       90.37       94.79      4.10 o
   1   9   4       33.04       31.99      3.58 o
   2   9   4       24.90       27.25      4.07 o
   3   9   4      127.22      139.26     12.20 o
   4   9   4       23.35       24.48      3.41 o
   5   9   4        0.71        5.27      2.82 o
   6   9   4        7.54        6.14      3.05 o
   7   9   4       20.97       26.43      6.72 o
  -6  10   4        4.66       13.13      5.73 o
  -5  10   4       20.48       24.71      3.90 o
  -4  10   4        8.62       27.18      5.31 o
  -3  10   4        2.07        2.24      3.65 o
  -2  10   4       85.23       85.47      5.81 o
  -1  10   4      195.03      191.37     10.38 o
   0  10   4        4.28        6.17      3.23 o
   1  10   4       27.24       26.67      3.27 o
   2  10   4       78.00       65.77      8.32 o
   3  10   4       82.17       76.99     12.61 o
   4  10   4       12.78        7.99      3.85 o
   5  10   4       20.46       14.35      2.97 o
   6  10   4       10.50        4.64      4.18 o
  -5  11   4        3.88        0.81      5.73 o
  -4  11   4        0.06        0.39      5.41 o
  -3  11   4       17.65       23.91      5.63 o
  -2  11   4       48.02       34.21     23.12 o
  -1  11   4       90.59      105.75      8.15 o
   0  11   4        1.57        3.07      3.63 o
   1  11   4       22.33       22.33      3.50 o
   2  11   4       51.63       43.80      9.00 o
   3  11   4       50.34       48.55      6.55 o
   4  11   4        1.17        0.00      5.67 o
   5  11   4        0.27        2.03      5.75 o
  -4  12   4        6.10       17.89      5.94 o
  -3  12   4       14.61       21.10      5.80 o
  -2  12   4       26.12       19.81     14.67 o
  -1  12   4       35.21       33.45      6.21 o
   0  12   4       21.05       24.94      3.66 o
   1  12   4        1.04        1.42      3.38 o
   2  12   4       26.53       16.06      4.44 o
   3  12   4        1.48        0.26      4.87 o
   4  12   4       24.29       27.53      6.36 o
  -2  13   4        4.44        0.51      4.41 o
  -1  13   4       37.64       32.24      4.65 o
   0  13   4        9.11        6.40      3.86 o
   1  13   4       19.17       11.43      4.01 o
   2  13   4        5.43        2.73      6.33 o
 -10   1   5        1.91        6.36      4.76 o
  -9   1   5        0.63        8.72      9.37 o
  -8   1   5       37.19       28.14      3.10 o
  -7   1   5      119.61       92.91     23.43 o
  -6   1   5      174.09      155.66     16.62 o
  -5   1   5       14.00        6.58      2.53 o
  -4   1   5       13.96       15.31      3.59 o
  -3   1   5      488.71      377.78    125.31 o
  -1   1   5     4582.30     4123.28   2076.92 o
   0   1   5      167.09      149.01      6.33 o
   1   1   5       96.28       75.75      3.22 o
   2   1   5     1359.74     1373.99     18.51 o
   3   1   5       10.08       15.76      2.76 o
   4   1   5       31.19       41.89      2.56 o
   5   1   5       39.76       55.11      4.15 o
   6   1   5        4.79        1.71      2.13 o
   7   1   5        2.38        6.02      2.93 o
   8   1   5        7.02       10.81      2.41 o
   9   1   5        5.29        8.13      3.83 o
  10   1   5        3.02        7.95      4.32 o
 -10   2   5        4.37        0.09      4.23 o
  -9   2   5        0.93        3.69      4.23 o
  -8   2   5       11.28        7.75      3.30 o
  -7   2   5      128.93      134.19      4.16 o
  -6   2   5       53.41       55.57      3.90 o
  -5   2   5      147.21      140.34     31.97 o
  -4   2   5      412.96      524.36     50.37 o
  -3   2   5      329.68      312.89     12.87 o
  -2   2   5      889.57      783.97     11.28 o
  -1   2   5       29.49       17.57      7.13 o
   0   2   5     4157.86     4115.42    642.00 o
   1   2   5     1691.30     1754.14     51.90 o
   2   2   5      914.63      840.70     16.37 o
   3   2   5      313.33      393.37      7.66 o
   4   2   5      544.11      518.41     23.81 o
   5   2   5       12.10       15.96      2.09 o
   6   2   5      281.76      293.86     13.78 o
   7   2   5       26.34       33.56      3.02 o
   8   2   5       54.19       58.30      3.66 o
   9   2   5        6.65       10.13      4.29 o
 -10   3   5        3.64        3.40      3.02 o
  -9   3   5       36.08       35.53      3.47 o
  -8   3   5       71.32       60.69      3.45 o
  -7   3   5       38.56       38.46      6.57 o
  -6   3   5      311.14      282.08     18.97 o
  -5   3   5      640.16      623.02     78.21 o
  -4   3   5      216.87      193.84      4.66 o
  -3   3   5      624.95      505.40    149.61 o
  -2   3   5      669.88      576.98     12.18 o
  -1   3   5     4278.05     3904.44    638.35 o
   0   3   5       34.82       59.08      3.47 o
   1   3   5     1227.96     1216.53     24.13 o
   2   3   5     1222.35     1246.77     32.21 o
   3   3   5      174.41      176.98      3.33 o
   4   3   5       14.77       24.93      3.69 o
   5   3   5       52.07       43.05      2.41 o
   6   3   5       80.14       92.51      2.61 o
   7   3   5        0.26       -0.66      3.35 o
   8   3   5       25.82       35.30      4.17 o
   9   3   5        0.02       -0.40      2.90 o
  -9   4   5       25.52       35.48      9.07 o
  -8   4   5       69.17       67.38      6.51 o
  -7   4   5      312.78      308.49     47.83 o
  -6   4   5       70.12       80.56      4.29 o
  -5   4   5      109.85       91.90     21.34 o
  -4   4   5      466.81      448.67     66.70 o
  -3   4   5     1857.75     1669.82    267.79 o
  -2   4   5      688.56      665.33     49.79 o
  -1   4   5      649.98      511.84      8.32 o
   0   4   5      427.26      431.77     19.16 o
   1   4   5     4118.37     3588.62    765.83 o
   2   4   5     1625.42     1650.51     44.44 o
   3   4   5      286.18      258.89      7.81 o
   4   4   5      317.59      322.66     30.64 o
   5   4   5      408.47      399.76     42.89 o
   6   4   5      151.41      165.34      9.06 o
   7   4   5       15.97       15.71      3.94 o
   8   4   5       30.55       35.19      4.74 o
   9   4   5       21.29       15.10      2.96 o
  -9   5   5        5.01        7.74      3.36 o
  -8   5   5       61.45       55.48      6.85 o
  -7   5   5       29.84       45.55      5.01 o
  -6   5   5      141.58      151.28     12.92 o
  -5   5   5      124.96      124.87     10.43 o
  -4   5   5     1465.55     1443.08      9.33 o
  -3   5   5        2.15       -3.49      3.49 o
  -2   5   5      777.52      803.71      7.19 o
  -1   5   5      112.41       67.12     12.42 o
   0   5   5     3120.71     3071.56     25.15 o
   1   5   5      206.03      191.78      9.95 o
   2   5   5      634.87      616.46     22.59 o
   3   5   5       18.91       21.40      2.36 o
   4   5   5      681.82      643.38     31.91 o
   5   5   5       25.24       28.83      3.80 o
   6   5   5      102.05      106.78      2.98 o
   7   5   5        0.05        1.68      4.93 o
   8   5   5       13.40       13.92      4.08 o
   9   5   5        0.38       -3.84      3.84 o
  -9   6   5        3.15       -0.44      4.76 o
  -8   6   5       21.18       40.48     15.66 o
  -7   6   5        5.80        8.75      3.15 o
  -6   6   5      117.89      135.78     17.79 o
  -5   6   5      138.92      114.16      5.57 o
  -4   6   5       76.08       80.57      3.90 o
  -3   6   5     1417.95     1512.41      9.53 o
  -2   6   5      323.14      397.16      6.79 o
  -1   6   5     1466.04      995.82    280.10 o
   0   6   5      144.32      137.32      3.80 o
   1   6   5     3836.51     3789.81    158.89 o
   2   6   5       62.25       53.04      3.14 o
   3   6   5      111.87      123.87      7.58 o
   4   6   5        0.11        5.69      2.61 o
   5   6   5      774.22      772.41     42.47 o
   6   6   5       22.57       24.70      3.25 o
   7   6   5        2.94        3.40      2.69 o
   8   6   5        0.34        0.65      3.32 o
  -8   7   5       96.11       91.69      4.51 o
  -7   7   5       77.39      101.31      5.68 o
  -6   7   5       84.94       98.18      4.12 o
  -5   7   5      129.72      136.23      4.27 o
  -4   7   5     1477.20     1445.19      8.57 o
  -3   7   5      741.17      833.70      8.13 o
  -2   7   5      319.18      362.79      6.61 o
  -1   7   5       10.93        9.57      3.23 o
   0   7   5     3095.49     2873.63    185.08 o
   1   7   5      102.34      100.90      3.43 o
   2   7   5      137.68      146.20     11.21 o
   3   7   5       56.17       67.24      5.16 o
   4   7   5      618.07      664.57     57.14 o
   5   7   5       24.11       30.75      6.86 o
   6   7   5       52.43       58.72      6.59 o
   7   7   5        7.28       10.92      2.94 o
   8   7   5       25.65       20.41      4.33 o
  -8   8   5       59.75       51.25      4.55 o
  -7   8   5       51.93       52.58      4.24 o
  -6   8   5       59.75       60.39      5.41 o
  -5   8   5      236.40      271.07      4.90 o
  -4   8   5      313.50      330.94      6.56 o
  -3   8   5      818.36      883.75      8.08 o
  -2   8   5       49.46       49.50      3.86 o
  -1   8   5      680.25      674.85    174.40 o
   0   8   5       16.00       18.37      3.13 o
   1   8   5     1705.69     1692.84     97.56 o
   2   8   5       17.32       14.35      3.10 o
   3   8   5      296.79      318.76     21.40 o
   4   8   5       50.98       67.81      5.57 o
   5   8   5      426.06      460.32     74.55 o
   6   8   5        1.98       -1.12      2.47 o
   7   8   5       16.15       16.14      4.75 o
  -7   9   5       19.03       22.03      5.65 o
  -6   9   5       13.83       13.30      5.55 o
  -5   9   5        0.29        7.32      3.72 o
  -4   9   5      304.25      318.70      6.69 o
  -3   9   5       26.73       30.65      5.18 o
  -2   9   5      380.58      339.33      5.45 o
  -1   9   5        9.82       10.32      3.35 o
   0   9   5      991.71      973.87     35.25 o
   1   9   5        0.15       -0.69      3.07 o
   2   9   5      304.93      296.72     23.09 o
   3   9   5        2.84        3.04      3.37 o
   4   9   5      283.73      299.44     20.12 o
   5   9   5        8.48       12.25      3.06 o
   6   9   5       36.76       34.04      3.69 o
   7   9   5        0.67        0.37      3.44 o
  -6  10   5        5.09        7.27      5.71 o
  -5  10   5       40.29       52.00      5.67 o
  -4  10   5        2.88        9.53      5.21 o
  -3  10   5      260.01      301.90      6.67 o
  -2  10   5       24.60       24.89      3.78 o
  -1  10   5      267.06      308.68      9.24 o
   0  10   5        2.97        6.38      3.28 o
   1  10   5      243.05      218.69     12.79 o
   2  10   5        3.19        3.01      3.22 o
   3  10   5      202.61      223.82     24.18 o
   4  10   5        0.01        1.73      2.94 o
   5  10   5       26.10       25.13      3.19 o
   6  10   5        0.27       -1.21      3.79 o
  -5  11   5       17.63       29.07      4.22 o
  -4  11   5       30.57       57.86      5.70 o
  -3  11   5        4.42        4.42      5.50 o
  -2  11   5      231.64      210.24    108.11 o
  -1  11   5       33.27       41.49      4.34 o
   0  11   5       38.27       36.40      3.62 o
   1  11   5        5.74        7.49      3.37 o
   2  11   5      109.22      109.61      8.96 o
   3  11   5        1.09        0.84      3.79 o
   4  11   5       30.93       18.95      3.48 o
   5  11   5        5.94        4.55      3.89 o
  -4  12   5        0.66        1.41      4.14 o
  -3  12   5       36.10       33.24     24.81 o
  -2  12   5        8.01       19.59      4.29 o
  -1  12   5       79.15       90.04     16.49 o
   0  12   5        1.15        1.13      3.48 o
   1  12   5        8.42        8.09      3.46 o
   2  12   5        0.08       -2.94      3.76 o
   3  12   5       67.65       47.80      8.42 o
   4  12   5        0.01       -6.09      6.09 o
  -1  13   5        0.65        6.27      4.47 o
   0  13   5        3.77       -1.38      4.64 o
   1  13   5        1.06        2.65      4.23 o
 -10   0   6       26.76       29.79      6.19 o
  -9   0   6       71.44       61.43      4.32 o
  -8   0   6      204.19      196.49      6.23 o
  -7   0   6       11.24       21.01      4.94 o
  -6   0   6     1006.20     1012.59      8.88 o
  -5   0   6     2814.71     2846.98     13.41 o
  -4   0   6     2872.39     2621.79     13.21 o
  -3   0   6      343.74      353.94      6.90 o
  -1   0   6    13377.04    13390.95   7169.17 o
   0   0   6     1963.44     1938.72     10.01 o
   1   0   6      337.55      374.85      9.21 o
   2   0   6     4662.84     4710.70    144.24 o
   3   0   6     3108.66     3422.50     12.53 o
   4   0   6       27.76       23.51      3.35 o
   5   0   6       69.07       70.27      7.69 o
   6   0   6      558.51      627.22      7.69 o
   7   0   6      113.67      112.63      3.18 o
   8   0   6       11.20       11.35      3.71 o
   9   0   6        3.63       13.40      3.96 o
 -10   1   6        2.34       16.99      4.17 o
  -9   1   6       46.65       44.74      8.73 o
  -8   1   6        0.46        1.18      6.12 o
  -7   1   6      276.84      275.74     33.68 o
  -6   1   6      183.98      181.15      5.07 o
  -5   1   6      392.23      305.32     49.85 o
  -4   1   6     1228.55     1193.85      6.89 o
  -3   1   6     3625.54     2976.28    162.48 o
  -2   1   6     1676.83       16.70      4.53 o
  -1   1   6     1602.25     1412.41    202.64 o
   0   1   6     8661.62     8465.08     93.77 o
   1   1   6     5800.67     5506.93    119.84 o
   2   1   6      110.12      127.62      5.08 o
   3   1   6      372.39      342.75     14.86 o
   4   1   6     2226.16     2328.78     63.20 o
   5   1   6      447.08      461.96      7.73 o
   6   1   6        9.10        7.30      2.70 o
   7   1   6       51.37       51.34      3.50 o
   8   1   6       79.23       69.39      4.80 o
   9   1   6       11.15       10.87      2.84 o
 -10   2   6       25.93       22.65      3.62 o
  -9   2   6        9.30        8.27      3.36 o
  -8   2   6       79.23       74.60      4.04 o
  -7   2   6       42.12       43.72      4.95 o
  -6   2   6      781.56      781.51     58.56 o
  -5   2   6      235.19      253.16      3.91 o
  -4   2   6      772.13      787.68     73.66 o
  -3   2   6      365.47      348.44     53.12 o
  -2   2   6     5212.60     5337.50     24.38 o
  -1   2   6     3237.89     2976.42    774.93 o
   0   2   6      583.66      481.96     85.44 o
   1   2   6       98.66       77.52      2.81 o
   2   2   6     3954.71     3845.15     44.93 o
   3   2   6     2540.58     2542.30      6.29 o
   4   2   6        9.29       14.97      2.65 o
   5   2   6       31.60       35.88      1.93 o
   6   2   6      200.17      201.13     15.35 o
   7   2   6      123.14      142.85      5.08 o
   8   2   6        0.35        3.11      2.32 o
   9   2   6        5.85        6.25      4.14 o
 -10   3   6        0.06        5.28      5.97 o
  -9   3   6       24.06       32.67      7.34 o
  -8   3   6        1.23        6.28      3.74 o
  -7   3   6      313.33      285.57     26.93 o
  -6   3   6       11.46       19.31      8.63 o
  -5   3   6      915.75      858.16    141.74 o
  -4   3   6       64.13       73.17     17.79 o
  -3   3   6     3000.31     2790.54    508.92 o
  -2   3   6       11.71       51.57      5.71 o
  -1   3   6     3999.34     3573.05    916.45 o
   0   3   6        6.51        9.19      3.84 o
   1   3   6     1476.01     1430.53     32.06 o
   2   3   6     2028.46     1849.02     31.45 o
   3   3   6     1433.40     1493.74     29.79 o
   4   3   6      599.17      651.64     17.31 o
   5   3   6       90.71       96.52      3.08 o
   6   3   6      199.11      207.42      7.60 o
   7   3   6       77.95       75.35      3.21 o
   8   3   6       15.67        8.21      2.73 o
   9   3   6        4.91        5.35      2.89 o
  -9   4   6        0.99       -1.79      3.21 o
  -8   4   6        0.97       -0.16      3.08 o
  -7   4   6       36.39       48.27      4.34 o
  -6   4   6      408.40      399.38     65.49 o
  -5   4   6       10.23       -0.22      7.68 o
  -4   4   6       20.44       16.51      3.22 o
  -3   4   6      750.79      746.42     80.42 o
  -2   4   6     3340.01     3229.71     25.65 o
  -1   4   6      321.23      267.26     74.82 o
   0   4   6     1001.94      993.12     42.16 o
   1   4   6     1112.52     1067.70    179.41 o
   2   4   6     3042.82     3044.34     53.98 o
   3   4   6      760.76      692.91     37.77 o
   4   4   6      344.76      343.91     27.87 o
   5   4   6       69.40       73.57      4.05 o
   6   4   6       57.21       59.41      2.31 o
   7   4   6      102.87      119.44      9.49 o
   8   4   6       10.63        6.16      2.72 o
   9   4   6        0.34        0.77      2.57 o
  -9   5   6        0.24        1.17      3.40 o
  -8   5   6       12.13       21.16      5.64 o
  -7   5   6        2.03        9.52      4.46 o
  -6   5   6       50.42       53.48      5.74 o
  -5   5   6      103.70       90.31      4.05 o
  -4   5   6      160.88      155.38     13.46 o
  -3   5   6      209.12      227.74      5.99 o
  -2   5   6     1175.09     1102.78    323.89 o
  -1   5   6     2635.75     1810.90    563.06 o
   0   5   6        3.31        1.30      4.61 o
   1   5   6      190.07      189.36      4.78 o
   2   5   6     1567.09     1666.64     73.19 o
   3   5   6      839.61      844.98     32.01 o
   4   5   6        0.27        2.34      2.85 o
   5   5   6       19.68       19.88      2.67 o
   6   5   6      219.50      240.40     16.21 o
   7   5   6       40.27       48.20      5.37 o
   8   5   6        0.06        1.43      3.88 o
   9   5   6        2.81        2.85      3.53 o
  -9   6   6        4.37        3.89      3.63 o
  -8   6   6        9.07       15.61      8.49 o
  -7   6   6        0.06        1.86      3.55 o
  -6   6   6       94.20      108.02      3.94 o
  -5   6   6      435.25      475.73      6.74 o
  -4   6   6       93.46       84.84      3.94 o
  -3   6   6       31.31       41.57      5.13 o
  -2   6   6      604.36      689.38      7.66 o
  -1   6   6       47.48       32.21     11.01 o
   0   6   6     1036.38     1055.74     16.39 o
   1   6   6      472.91      467.57     18.25 o
   2   6   6      207.81      205.32     11.40 o
   3   6   6        1.19       -1.03      2.67 o
   4   6   6      116.90      127.08      7.70 o
   5   6   6        7.91       20.68      5.90 o
   6   6   6        0.51        0.13      2.37 o
   7   6   6        7.53        6.08      3.60 o
   8   6   6        7.27        6.32      3.06 o
  -8   7   6        0.00       -3.98      3.98 o
  -7   7   6        0.04        5.76      5.21 o
  -6   7   6       11.86        5.37      5.08 o
  -5   7   6      301.57      318.24      6.33 o
  -4   7   6      356.83      375.19      5.47 o
  -3   7   6      322.71      357.61      5.31 o
  -2   7   6      264.16      290.01      6.40 o
  -1   7   6      521.97      429.69     92.53 o
   0   7   6      111.93       95.62      4.52 o
   1   7   6        1.66        5.80      3.63 o
   2   7   6      211.20      208.54     18.54 o
   3   7   6       12.86       11.97      3.02 o
   4   7   6        3.08        5.79      2.73 o
   5   7   6       26.00       27.99      3.50 o
   6   7   6       33.89       40.00      5.90 o
   7   7   6        3.17        4.54      2.50 o
   8   7   6        1.02        3.98      2.97 o
  -8   8   6        0.27        7.06      4.03 o
  -7   8   6        0.64       12.97      5.39 o
  -6   8   6      120.93      121.90      4.37 o
  -5   8   6        2.06        8.77      5.10 o
  -4   8   6        7.36       -4.35      5.10 o
  -3   8   6       35.28       32.45      5.21 o
  -2   8   6      161.69      181.75      5.93 o
  -1   8   6      154.65      129.86     33.13 o
   0   8   6      436.77      408.89     30.74 o
   1   8   6      351.68      336.22     19.61 o
   2   8   6       17.23       19.44      3.05 o
   3   8   6       13.52       16.34      3.11 o
   4   8   6       50.02       63.26      6.92 o
   5   8   6        3.14        4.50      2.98 o
   6   8   6        0.19        4.61      2.71 o
   7   8   6       13.95       12.57      2.71 o
  -7   9   6       15.88       14.92      4.16 o
  -6   9   6       20.80       29.42      3.99 o
  -5   9   6        1.39        2.44      5.26 o
  -4   9   6       31.11       23.43      3.80 o
  -3   9   6        0.84        2.24      4.98 o
  -2   9   6        7.88        3.73      5.21 o
  -1   9   6       34.09       50.66      4.94 o
   0   9   6       15.62       14.70      3.17 o
   1   9   6        3.51        3.70      3.24 o
   2   9   6       49.29       54.62      2.91 o
   3   9   6      157.09      163.86     12.08 o
   4   9   6        0.21       -0.79      3.00 o
   5   9   6        6.33       -0.14      3.64 o
   6   9   6        9.84       10.43      3.35 o
   7   9   6        5.98        5.89      3.71 o
  -6  10   6       23.64       28.56      4.03 o
  -5  10   6        1.05       -2.91      3.98 o
  -4  10   6       13.41       13.64      3.86 o
  -3  10   6       13.92        6.72      3.75 o
  -2  10   6      186.97      197.90    108.82 o
  -1  10   6       17.20       22.05      3.84 o
   0  10   6       12.09       15.57      3.43 o
   1  10   6        4.63        5.92      3.14 o
   2  10   6       69.30       57.34      3.73 o
   3  10   6       80.59       81.26     12.68 o
   4  10   6        0.25        3.76      2.94 o
   5  10   6        0.67       -0.27      3.01 o
   6  10   6        6.61       11.67      4.50 o
  -5  11   6       10.22        9.06      5.83 o
  -4  11   6        0.02        3.70      4.01 o
  -3  11   6        1.00        0.70      5.49 o
  -2  11   6       77.04       50.89     16.96 o
  -1  11   6       81.34       92.24      4.31 o
   0  11   6       14.77       20.90      3.51 o
   1  11   6       13.40       14.97      3.29 o
   2  11   6       63.42       52.46      3.85 o
   3  11   6       45.89       30.29      3.74 o
   4  11   6        1.26        1.00      3.94 o
   5  11   6        0.57        6.34      3.49 o
  -4  12   6       25.01       29.89      6.23 o
  -3  12   6        3.12        6.25      3.69 o
  -2  12   6       52.93       51.41      7.75 o
  -1  12   6        7.37       13.52      6.15 o
   0  12   6       27.59       26.20      3.76 o
   1  12   6        0.10        1.98      3.69 o
   2  12   6       15.69       13.91      4.11 o
   3  12   6       20.83       14.80      4.17 o
  -1  13   6       16.38       19.11      6.28 o
   0  13   6       11.66        8.88      4.57 o
 -10   1   7        1.66        4.06      3.50 o
  -9   1   7        0.04       -4.20      4.43 o
  -8   1   7        1.02        9.92      3.68 o
  -7   1   7       70.41       63.03      7.91 o
  -6   1   7       92.01       97.70     10.68 o
  -5   1   7       82.98       62.63     12.67 o
  -4   1   7        5.88       15.93      3.56 o
  -2   1   7       17.98       13.00     10.41 o
  -1   1   7      270.89      187.21     14.75 o
   0   1   7       45.43       39.90      2.76 o
   1   1   7        5.07        5.41      2.58 o
   2   1   7      367.00      455.21      6.43 o
   3   1   7        0.64        6.55      2.42 o
   4   1   7      131.57      160.47      3.22 o
   5   1   7        8.16       15.96      3.66 o
   6   1   7       43.51       50.23      2.86 o
   7   1   7       13.30       17.47      2.01 o
   8   1   7       10.22        8.91      2.93 o
   9   1   7        0.07        5.75      2.48 o
 -10   2   7        0.04        2.83      3.75 o
  -9   2   7       22.39       33.93      4.06 o
  -8   2   7        9.25       12.77      3.43 o
  -7   2   7        2.43        4.38      5.60 o
  -6   2   7       52.66       50.71      3.14 o
  -5   2   7      429.98      404.32     58.56 o
  -4   2   7      674.05      622.72    112.16 o
  -3   2   7     2817.65      145.92      5.76 o
  -2   2   7     5454.92     5872.05     23.70 o
  -1   2   7       47.30       24.25      2.95 o
   0   2   7     2125.53     2389.91     93.58 o
   1   2   7     2852.72     2976.89     82.56 o
   2   2   7     1483.26     1455.96     20.16 o
   3   2   7     1196.71     1188.23      7.03 o
   4   2   7       42.66       43.64      2.23 o
   5   2   7       35.65       36.98      3.54 o
   6   2   7       30.00       38.01      3.90 o
   7   2   7        5.34        5.35      2.39 o
   8   2   7        3.92        5.61      2.45 o
   9   2   7        0.18        0.61      2.51 o
  -9   3   7        0.33        7.87      4.01 o
  -8   3   7        5.02       -3.03      3.03 o
  -7   3   7      144.41      139.72      5.58 o
  -6   3   7      292.17      221.70      7.18 o
  -5   3   7       86.36       90.25     25.39 o
  -4   3   7      439.05      394.66    142.39 o
  -3   3   7     1713.89     1897.67     45.12 o
  -2   3   7      231.47      199.35      8.26 o
  -1   3   7        3.48        6.46      3.42 o
   0   3   7      622.43      534.24     86.51 o
   1   3   7       73.57       64.77      2.51 o
   2   3   7      858.87      863.60     38.28 o
   3   3   7       71.79       70.08      2.88 o
   4   3   7      293.93      270.77     16.18 o
   5   3   7      169.19      182.56     10.79 o
   6   3   7      222.73      237.11     10.16 o
   7   3   7       21.91       22.62      3.49 o
   8   3   7       18.37       16.94      4.43 o
   9   3   7        4.07        6.14      2.37 o
  -9   4   7       50.61       47.68      3.92 o
  -8   4   7       44.81       45.83      4.10 o
  -7   4   7        5.19        3.49      2.93 o
  -6   4   7       21.96       22.63      5.88 o
  -5   4   7     1238.79     1088.18    411.69 o
  -4   4   7      239.86      242.67     22.75 o
  -3   4   7       19.79       25.58      5.30 o
  -2   4   7       95.63       92.81      6.44 o
  -1   4   7     2584.42     2343.82     77.74 o
   0   4   7      845.29      727.27      8.42 o
   1   4   7      265.49      234.86      3.01 o
   2   4   7      261.93      289.83      7.14 o
   3   4   7      693.81      712.97     18.53 o
   4   4   7      421.78      427.26     12.24 o
   5   4   7       38.07       43.30      3.06 o
   6   4   7       48.09       47.10      2.74 o
   7   4   7        3.67        2.10      3.71 o
   8   4   7       17.99       24.61      3.30 o
   9   4   7        1.79        4.12      2.80 o
  -9   5   7       11.23        7.18      3.56 o
  -8   5   7        9.65       14.49      4.28 o
  -7   5   7       82.43       96.19     10.62 o
  -6   5   7        2.95        6.69      3.37 o
  -5   5   7      491.77      465.31     70.33 o
  -4   5   7      476.77      423.68     55.03 o
  -3   5   7     1144.05     1165.26    225.70 o
  -2   5   7       41.88       24.92      7.06 o
  -1   5   7     1080.93      664.90    228.82 o
   0   5   7      682.08      673.29     12.01 o
   1   5   7     2063.12     2005.41    140.38 o
   2   5   7      151.24      143.48      5.56 o
   3   5   7      295.71      302.37     18.91 o
   4   5   7       49.57       55.22      2.78 o
   5   5   7      671.86      682.99     41.07 o
   6   5   7       24.86       26.71      2.88 o
   7   5   7       24.13       22.22      2.81 o
   8   5   7        4.49        2.32      2.57 o
   9   5   7       22.31       27.43      5.96 o
  -9   6   7       25.60       26.09     10.81 o
  -8   6   7       21.82       24.59      4.84 o
  -7   6   7        1.49        6.27      3.00 o
  -6   6   7        5.38       15.50      4.76 o
  -5   6   7       19.19       23.21      3.60 o
  -4   6   7     1250.86     1203.84      7.79 o
  -3   6   7       14.48        8.51      3.70 o
  -2   6   7      739.29      850.84      8.00 o
  -1   6   7       26.21       29.24      6.52 o
   0   6   7     7321.47     7122.92    309.56 o
   1   6   7       91.85       92.92      3.40 o
   2   6   7      756.83      775.70     44.88 o
   3   6   7      137.75      141.20      4.16 o
   4   6   7     1157.85     1262.47     86.69 o
   5   6   7        7.64       13.56      2.72 o
   6   6   7       32.73       29.62      2.47 o
   7   6   7        6.77        4.11      2.83 o
   8   6   7       31.56       30.30      6.46 o
  -8   7   7       64.46       71.56      4.43 o
  -7   7   7       16.81        9.76      3.56 o
  -6   7   7       43.41       50.21      3.91 o
  -5   7   7      150.77      147.66      4.27 o
  -4   7   7      787.66      864.72      7.97 o
  -3   7   7       61.89       58.62      3.83 o
  -2   7   7      448.47      504.88      7.00 o
  -1   7   7      144.75      132.67     13.48 o
   0   7   7      682.02      696.77     16.95 o
   1   7   7      643.88      637.63     18.93 o
   2   7   7      143.06      145.65     12.61 o
   3   7   7       71.57       86.35      9.55 o
   4   7   7        0.31        5.59      2.73 o
   5   7   7      329.33      359.99     37.25 o
   6   7   7        0.05       -1.94      2.70 o
   7   7   7       11.02        6.57      2.71 o
   8   7   7        2.53        1.85      4.50 o
  -8   8   7       21.82       16.48      4.19 o
  -7   8   7       32.01       36.25      5.68 o
  -6   8   7        0.39        8.44      5.34 o
  -5   8   7       29.56       30.08      3.78 o
  -4   8   7      201.92      261.39      6.10 o
  -3   8   7      483.54      547.84      7.16 o
  -2   8   7       28.96       24.15     15.78 o
  -1   8   7      232.52      258.36     25.90 o
   0   8   7      612.50      556.29     45.33 o
   1   8   7      376.62      359.83     33.23 o
   2   8   7       72.73       81.00      4.35 o
   3   8   7       32.10       36.89      2.79 o
   4   8   7      550.07      599.50     37.30 o
   5   8   7        4.00        1.11      2.90 o
   6   8   7       39.98       39.18      6.13 o
   7   8   7        2.81        2.89      2.62 o
  -7   9   7       26.85       27.84      4.24 o
  -6   9   7        2.13        3.33      5.42 o
  -5   9   7       54.73       67.27      4.11 o
  -4   9   7        6.99       20.86      5.21 o
  -3   9   7      233.11      284.07      6.28 o
  -2   9   7       70.06       70.19     37.39 o
  -1   9   7      284.65      307.54     20.40 o
   0   9   7       37.47       46.54      4.69 o
   1   9   7      572.77      556.32     33.30 o
   2   9   7      145.52      121.15      9.23 o
   3   9   7      318.49      351.85     30.74 o
   4   9   7        1.22        6.03      3.24 o
   5   9   7      131.21      128.87     14.60 o
   6   9   7        4.03        3.31      3.00 o
  -6  10   7       25.59       32.82      4.22 o
  -5  10   7        2.13        5.96      5.41 o
  -4  10   7      107.86      106.70      6.02 o
  -3  10   7       33.05       36.30      5.41 o
  -2  10   7      260.51      293.97     27.20 o
  -1  10   7       43.02       47.90      3.74 o
   0  10   7      207.21      203.35     22.78 o
   1  10   7       20.02       18.48      3.22 o
   2  10   7      262.79      283.92     34.75 o
   3  10   7       20.97       23.59      4.62 o
   4  10   7      113.78      131.12     21.60 o
   5  10   7        0.03        3.26      2.94 o
   6  10   7       19.85       16.09      3.93 o
  -5  11   7        1.51        3.62      5.86 o
  -4  11   7       12.25       13.34      5.76 o
  -3  11   7       50.66       30.13     24.26 o
  -2  11   7       91.84      103.34      7.77 o
  -1  11   7       52.11       44.79      4.17 o
   0  11   7       16.12       22.67      4.10 o
   1  11   7       36.70       33.16      3.45 o
   2  11   7       27.27       28.27      3.57 o
   3  11   7       75.28       73.35      4.56 o
   4  11   7        0.47        0.04      3.62 o
  -3  12   7        8.33        1.26      4.38 o
  -2  12   7       69.30       69.18      7.34 o
  -1  12   7       39.53       45.59      4.37 o
   0  12   7        1.23       -1.14      3.58 o
   1  12   7        0.84        0.33      3.94 o
   2  12   7       67.84       64.14      9.03 o
   3  12   7        3.33        4.47      3.84 o
 -10   0   8        0.39       -0.80      6.15 o
  -9   0   8       56.98       43.13      4.25 o
  -8   0   8       36.56       30.03      5.58 o
  -7   0   8      449.36      341.48      5.55 o
  -6   0   8       57.81       67.97      5.45 o
  -5   0   8      575.72      647.80      7.76 o
  -4   0   8      122.48      132.78      5.80 o
  -2   0   8       13.28       13.33      5.34 o
  -1   0   8     1574.20     1531.55    799.44 o
   0   0   8     1007.96     1054.30     82.76 o
   1   0   8    11646.60    11902.55     86.99 o
   2   0   8      579.75      560.15      5.04 o
   3   0   8      116.86      145.39      4.33 o
   4   0   8     1354.41     1588.97     60.19 o
   5   0   8      722.47      775.08     31.29 o
   6   0   8       33.05       36.30      5.00 o
   7   0   8       15.33       26.01      7.52 o
   8   0   8       64.51       74.60      4.35 o
   9   0   8       15.68        1.68      8.82 o
 -10   1   8       20.50       11.32      4.33 o
  -9   1   8        0.35        3.03      4.49 o
  -8   1   8      136.25      166.41      7.27 o
  -7   1   8      103.38      113.61      4.07 o
  -6   1   8      424.19      375.72     66.80 o
  -5   1   8      453.40      461.90     38.01 o
  -4   1   8     1612.11     1581.74      9.97 o
  -3   1   8      574.31        6.46      3.81 o
  -2   1   8     5245.39     4800.76   2747.11 o
  -1   1   8     4400.86     3683.57    354.61 o
   0   1   8     6130.09     6304.53    164.00 o
   1   1   8       26.80       27.55      6.63 o
   2   1   8     7533.34     8041.10     63.10 o
   3   1   8     2400.61     2607.50     74.22 o
   4   1   8      398.78      448.02     12.96 o
   5   1   8        0.34        5.16      2.06 o
   6   1   8      580.10      613.94     33.23 o
   7   1   8       89.03      102.67      5.24 o
   8   1   8        0.24        2.39      2.56 o
   9   1   8        1.05        9.83      2.52 o
 -10   2   8        0.29        3.51      7.90 o
  -9   2   8       36.36       40.95      4.53 o
  -8   2   8       20.59       33.16      6.78 o
  -7   2   8      423.69      397.42     21.15 o
  -6   2   8        1.64       10.91      3.21 o
  -5   2   8      452.38      415.60     29.41 o
  -4   2   8       62.58       52.09      8.84 o
  -3   2   8     3082.94     3161.25     16.36 o
  -2   2   8        4.81        4.02      3.83 o
  -1   2   8     1102.05     1038.59     37.23 o
   0   2   8       24.06       31.40      2.31 o
   1   2   8     3957.20     3944.67     93.92 o
   2   2   8       51.20       44.02      2.15 o
   3   2   8      591.56      606.55      7.37 o
   4   2   8      121.74      123.00      2.22 o
   5   2   8      539.76      588.48     29.21 o
   6   2   8       58.65       56.91      2.89 o
   7   2   8       38.10       37.86      5.03 o
   8   2   8       27.80       32.31      7.47 o
   9   2   8        7.98        6.65      2.62 o
  -9   3   8        0.02        7.58      3.99 o
  -8   3   8       49.63       51.04      4.02 o
  -7   3   8        0.03        3.49      3.67 o
  -6   3   8      600.00      571.19     38.11 o
  -5   3   8        3.41        5.38      2.91 o
  -4   3   8      339.72      304.66     21.54 o
  -3   3   8       37.91       51.54      5.47 o
  -2   3   8     2601.28     2123.02   1210.51 o
  -1   3   8      248.42      352.44     41.47 o
   0   3   8        6.62       22.63      5.71 o
   1   3   8      398.38      430.76      3.85 o
   2   3   8     1016.02      960.62     17.46 o
   3   3   8       67.93       59.08      2.14 o
   4   3   8      129.21      125.47      4.52 o
   5   3   8        7.42       12.16      3.17 o
   6   3   8      230.87      226.55     22.15 o
   7   3   8       83.76       84.88      9.48 o
   8   3   8       10.18        7.19      4.13 o
   9   3   8        0.72        2.46      5.52 o
  -9   4   8        6.33        6.49      3.48 o
  -8   4   8        5.78        3.49      3.88 o
  -7   4   8      143.18      137.18     19.63 o
  -6   4   8        0.02        2.70      4.45 o
  -5   4   8      162.70      152.02     30.42 o
  -4   4   8       13.31       16.73      4.26 o
  -3   4   8      457.64      524.32     10.39 o
  -2   4   8      425.27      395.42    231.56 o
  -1   4   8     1403.47     1370.96    105.49 o
   0   4   8       10.91       15.68      2.62 o
   1   4   8      941.66      910.55    165.98 o
   2   4   8      421.76      432.94     13.44 o
   3   4   8     1779.44     1893.95     43.74 o
   4   4   8       68.12       75.37      3.44 o
   5   4   8      198.20      195.22      7.32 o
   6   4   8      137.20      138.55      2.57 o
   7   4   8       75.20       74.30     10.31 o
   8   4   8        0.51        5.25      2.46 o
   9   4   8        6.37        3.11      2.46 o
  -9   5   8        4.89        5.48      3.44 o
  -8   5   8        0.13       11.53     10.28 o
  -7   5   8       23.25       24.98      7.07 o
  -6   5   8      148.79      144.66     12.34 o
  -5   5   8       19.01       17.51      2.96 o
  -4   5   8       10.39       14.22      3.61 o
  -3   5   8      526.86      509.04     70.00 o
  -2   5   8     1488.01     1199.55    709.66 o
  -1   5   8      101.64       88.47      6.07 o
   0   5   8      706.28      674.38      5.09 o
   1   5   8      310.40      336.54      8.70 o
   2   5   8     1531.62     1573.60     76.91 o
   3   5   8        2.39        7.55      2.23 o
   4   5   8      725.00      754.57     64.88 o
   5   5   8       45.11       58.04      5.10 o
   6   5   8      112.22      123.19     17.30 o
   7   5   8        9.25       13.82      4.05 o
   8   5   8       29.83       29.40      2.68 o
  -8   6   8        0.02        2.42      3.23 o
  -7   6   8       13.46       13.03      3.17 o
  -6   6   8       18.20       27.26      4.81 o
  -5   6   8       59.10       65.05      5.11 o
  -4   6   8       55.32       56.87      5.24 o
  -3   6   8      151.07      154.58      5.54 o
  -2   6   8       10.50        3.00      4.23 o
  -1   6   8      165.49      176.06     14.73 o
   0   6   8      409.72      417.66      4.49 o
   1   6   8       38.08       48.64      2.99 o
   2   6   8        1.11        7.38      2.67 o
   3   6   8      420.21      443.75     14.15 o
   4   6   8      145.13      152.45      9.27 o
   5   6   8        8.74       14.15      2.41 o
   6   6   8       28.45       32.34      2.51 o
   7   6   8        1.30        5.22      2.23 o
   8   6   8        0.34        2.80      2.77 o
  -8   7   8        1.43       -0.21      3.83 o
  -7   7   8       24.52       31.77      3.81 o
  -6   7   8       17.44       15.45      3.83 o
  -5   7   8        0.02        1.40      5.23 o
  -4   7   8       51.04       79.76      5.41 o
  -3   7   8        9.26       10.96      5.05 o
  -2   7   8       95.04       82.15     52.43 o
  -1   7   8     1050.96      938.12    130.31 o
   0   7   8        2.90        8.07      3.04 o
   1   7   8      179.80      180.82      8.31 o
   2   7   8      251.03      231.25     25.57 o
   3   7   8       55.12       57.46     13.88 o
   4   7   8       30.81       29.04      3.35 o
   5   7   8       64.46       61.69      4.70 o
   6   7   8        0.64        1.32      3.23 o
   7   7   8        0.07       -1.85      2.84 o
  -7   8   8        7.84       16.49      5.52 o
  -6   8   8        7.40       12.42      5.49 o
  -5   8   8       16.71        6.54      5.31 o
  -4   8   8       66.70       81.10      5.45 o
  -3   8   8       88.20       93.46      5.44 o
  -2   8   8       58.80       56.46     33.56 o
  -1   8   8       45.12       43.57      4.81 o
   0   8   8       79.26       67.57      4.33 o
   1   8   8      226.48      244.09     11.93 o
   2   8   8       12.49       13.29      4.50 o
   3   8   8      116.72      111.11     20.59 o
   4   8   8        0.08       -1.42      5.03 o
   5   8   8       45.40       41.03      9.12 o
   6   8   8        3.34        5.85      2.30 o
   7   8   8        0.25        7.09      2.64 o
  -7   9   8        0.81       17.11      4.14 o
  -6   9   8       10.67       23.65      5.52 o
  -5   9   8        9.57        9.01      3.65 o
  -4   9   8      101.45      102.91      4.37 o
  -3   9   8        3.30        4.94      3.64 o
  -2   9   8       79.55      106.27     59.33 o
  -1   9   8        2.08        0.77      5.02 o
   0   9   8      151.88      153.02      4.29 o
   1   9   8        0.81        5.26      3.12 o
   2   9   8       43.28       54.48      8.38 o
   3   9   8        0.70        3.98      2.77 o
   4   9   8       28.28       32.09      2.78 o
   5   9   8       26.46       32.40      6.52 o
   6   9   8        3.05        6.54      4.38 o
  -6  10   8       11.44        6.93      6.01 o
  -5  10   8        4.37       12.61      5.42 o
  -4  10   8        0.00        6.22      3.72 o
  -3  10   8       29.45       24.57     20.25 o
  -2  10   8       39.75       37.42      9.63 o
  -1  10   8       53.51       68.20      4.02 o
   0  10   8       22.22       20.40      3.46 o
   1  10   8        1.56        7.02      4.87 o
   2  10   8       65.98       62.59      5.90 o
   3  10   8       34.20       31.04      3.54 o
   4  10   8        1.07        4.47      3.44 o
   5  10   8        4.47        4.69      3.49 o
  -5  11   8        0.41       20.91      5.81 o
  -4  11   8        0.69        1.84      3.31 o
  -3  11   8        5.99        6.38      6.50 o
  -2  11   8       64.71       76.08     13.16 o
  -1  11   8       16.80       13.57      5.28 o
   0  11   8       25.59       22.12      4.93 o
   1  11   8        2.46        6.03      3.53 o
   2  11   8       98.17       81.49      5.71 o
   3  11   8       11.49       12.03      3.54 o
   4  11   8       10.42       10.05      3.64 o
  -3  12   8        6.29        4.27      4.29 o
  -2  12   8        0.32        0.67      3.29 o
  -1  12   8       15.94       14.16      4.26 o
   0  12   8        8.45        8.43      4.00 o
   1  12   8        8.18       10.88      3.61 o
   2  12   8        5.85        7.97      3.90 o
  -9   1   9        6.14       -1.86      4.03 o
  -8   1   9        4.30        1.63      3.86 o
  -7   1   9        0.02       -2.09      3.72 o
  -6   1   9        6.17       16.52      2.81 o
  -5   1   9      155.40      181.50      4.15 o
  -4   1   9        4.86       12.10      3.54 o
  -3   1   9       10.43        4.63      3.76 o
  -2   1   9       86.20      102.65      4.02 o
  -1   1   9     1737.21     1516.35    138.22 o
   0   1   9      120.16      129.94      4.15 o
   1   1   9      384.95      380.80      3.59 o
   2   1   9      636.52      735.94     12.49 o
   3   1   9      158.91      129.17      2.95 o
   4   1   9      157.98      172.39      2.98 o
   5   1   9      102.37      114.19      5.59 o
   6   1   9       53.89       58.76      3.20 o
   7   1   9        1.80        1.48      2.83 o
   8   1   9        8.74        9.68      2.47 o
   9   1   9        0.25        4.68      2.90 o
  -9   2   9        1.35        8.08      9.80 o
  -8   2   9        0.04       -3.86      3.86 o
  -7   2   9       22.76       16.77      5.02 o
  -6   2   9      234.28      247.88      5.54 o
  -5   2   9       40.06       36.33      7.36 o
  -4   2   9        0.30        4.94      2.84 o
  -3   2   9      229.72      250.27      6.48 o
  -2   2   9      791.08      543.93    212.39 o
  -1   2   9      797.75      843.65    114.40 o
   0   2   9      735.31      741.66      7.21 o
   1   2   9     2833.77     3199.40     96.93 o
   2   2   9      201.51      227.93      7.31 o
   3   2   9      914.76     1012.03     12.47 o
   4   2   9      586.60      604.52      6.98 o
   5   2   9       60.36       70.13      2.23 o
   6   2   9       12.56       12.36      2.12 o
   7   2   9       10.43        7.97      2.49 o
   8   2   9       18.42       21.03      2.55 o
   9   2   9        0.27        3.56      2.67 o
  -9   3   9       33.30       36.14      7.10 o
  -8   3   9        9.29        6.97      3.80 o
  -7   3   9        4.46       -1.38      3.84 o
  -6   3   9        7.89       12.77      4.16 o
  -5   3   9      919.42      801.51    230.83 o
  -4   3   9       97.62       81.44      8.05 o
  -3   3   9        0.26        0.10      5.15 o
  -2   3   9      170.90      107.93     46.17 o
  -1   3   9     5330.17     5109.39    322.31 o
   0   3   9      246.79      218.09     35.94 o
   1   3   9      580.69      650.87     35.12 o
   2   3   9      207.11      235.13      6.44 o
   3   3   9      458.17      474.85     22.35 o
   4   3   9      198.77      197.02      8.93 o
   5   3   9      222.19      234.20     14.86 o
   6   3   9       25.21       35.21      4.13 o
   7   3   9       19.71       17.93      2.45 o
   8   3   9       16.12       12.24      3.35 o
   9   3   9        1.58       -0.14      2.92 o
  -9   4   9        1.88        4.19      3.53 o
  -8   4   9       17.21       18.85      3.89 o
  -7   4   9       30.01       37.08      4.11 o
  -6   4   9      249.95      228.97     47.30 o
  -5   4   9      117.97      116.10     17.66 o
  -4   4   9      183.37      194.42      9.67 o
  -3   4   9      288.18      348.18      8.96 o
  -2   4   9      434.32      463.91    257.72 o
  -1   4   9      545.23      526.30     67.45 o
   0   4   9      564.27      599.54     22.38 o
   1   4   9      498.82      475.61     41.40 o
   2   4   9        0.54       -1.46      2.68 o
   3   4   9      154.96      156.23      4.64 o
   4   4   9       57.00       59.21      2.48 o
   5   4   9       53.92       51.09      5.57 o
   6   4   9       55.14       56.72      6.25 o
   7   4   9        5.71        6.02      2.95 o
   8   4   9        1.72        4.74      3.26 o
  -9   5   9       35.51       20.11      7.62 o
  -8   5   9       14.68       13.58      3.36 o
  -7   5   9        4.27       10.31      3.24 o
  -6   5   9       47.80       46.12      6.04 o
  -5   5   9      493.43      522.13     65.81 o
  -4   5   9      668.99      693.65     68.95 o
  -3   5   9       60.58       61.36      3.33 o
  -2   5   9       49.36       38.18     25.27 o
  -1   5   9     1783.65     1960.04    117.63 o
   0   5   9     1565.44     1657.90     23.06 o
   1   5   9       85.76       82.25      8.14 o
   2   5   9      123.12      148.01      4.44 o
   3   5   9      435.50      461.28     20.63 o
   4   5   9     1011.29     1129.01     56.69 o
   5   5   9        2.60        2.14      3.24 o
   6   5   9       50.99       57.83     10.28 o
   7   5   9       39.89       39.46      4.89 o
   8   5   9       52.12       47.01     11.10 o
  -8   6   9       53.13       56.55     13.40 o
  -7   6   9        0.61        6.56      3.93 o
  -6   6   9       29.75       34.37      5.18 o
  -5   6   9      170.90      180.76      5.63 o
  -4   6   9      177.80      214.25      5.73 o
  -3   6   9       57.81       69.62     14.73 o
  -2   6   9       33.64       10.78      9.50 o
  -1   6   9      977.34     1038.12     67.93 o
   0   6   9      818.02      856.65     30.63 o
   1   6   9     1122.72     1142.92     85.17 o
   2   6   9      939.22      927.30    173.17 o
   3   6   9      588.93      625.32     42.39 o
   4   6   9      430.18      490.47     43.32 o
   5   6   9      280.87      309.01     43.43 o
   6   6   9      102.56      105.45     10.85 o
   7   6   9        7.05       11.89      3.16 o
   8   6   9        6.98        3.86      4.87 o
  -8   7   9       24.84       22.58      4.33 o
  -7   7   9       50.00       67.92      4.03 o
  -6   7   9        8.76        5.06      5.08 o
  -5   7   9      188.31      192.35      6.06 o
  -4   7   9      319.97      378.60      6.74 o
  -3   7   9      305.35      319.58      5.16 o
  -2   7   9      119.67      113.27     27.78 o
  -1   7   9       83.88       71.12      6.72 o
   0   7   9      368.92      361.19      6.73 o
   1   7   9      156.48      166.04      8.22 o
   2   7   9       97.48       98.80      5.82 o
   3   7   9       22.85       17.06      6.65 o
   4   7   9      291.19      275.02     35.01 o
   5   7   9        1.15        0.69      4.16 o
   6   7   9        4.89        5.68      2.23 o
   7   7   9        3.03        4.04      2.91 o
  -7   8   9        5.16        3.73      5.68 o
  -6   8   9       18.95       20.75      5.39 o
  -5   8   9      152.91      176.14      5.86 o
  -4   8   9      140.56      169.61      4.56 o
  -3   8   9      176.14      202.71    107.83 o
  -2   8   9       94.03      105.62      3.85 o
  -1   8   9      207.84      193.94     18.13 o
   0   8   9       38.07       55.55      3.65 o
   1   8   9       52.54       59.39      3.26 o
   2   8   9       89.53      101.48     12.12 o
   3   8   9       13.93       18.39      3.17 o
   4   8   9        0.83        6.64      4.52 o
   5   8   9       43.39       37.95      6.74 o
   6   8   9       25.51       18.46      2.44 o
   7   8   9       10.46        9.92      3.12 o
  -7   9   9       33.69       29.17      6.22 o
  -6   9   9        6.23       15.41      5.50 o
  -5   9   9       30.99       34.79      3.98 o
  -4   9   9      190.30      180.84      4.76 o
  -3   9   9      202.44      227.85    122.65 o
  -2   9   9      126.99      142.99      3.86 o
  -1   9   9       53.24       63.19      3.12 o
   0   9   9      382.46      328.37     16.95 o
   1   9   9      153.33      150.55     15.09 o
   2   9   9       73.85       80.85      5.25 o
   3   9   9      107.70      108.22     21.04 o
   4   9   9       88.49       88.32     12.17 o
   5   9   9       54.11       57.34      8.43 o
   6   9   9       15.55       18.17      3.55 o
  -6  10   9       31.57       33.13      4.29 o
  -5  10   9        0.90       -5.73      5.73 o
  -4  10   9       22.88       15.88     15.64 o
  -3  10   9       98.82       85.77     50.47 o
  -2  10   9      151.98      190.66     11.04 o
  -1  10   9       67.36       88.39      9.85 o
   0  10   9       33.46       36.13      3.50 o
   1  10   9       94.86       82.03      6.22 o
   2  10   9      121.61      108.80     17.58 o
   3  10   9       80.91       81.21      9.88 o
   4  10   9       28.65       34.63      6.12 o
   5  10   9       20.49       26.28      6.86 o
  -4  11   9        0.85        4.14      4.05 o
  -3  11   9       35.36       42.19      4.52 o
  -2  11   9       40.94       42.46      7.12 o
  -1  11   9       40.14       43.70      5.99 o
   0  11   9        0.24        6.59      3.61 o
   1  11   9       11.23        5.08      3.39 o
   2  11   9       50.78       43.12      9.57 o
   3  11   9       18.18       15.85      4.36 o
   4  11   9        1.86        0.84      4.13 o
  -3  12   9       26.53       22.20      3.56 o
  -2  12   9       30.06       27.08      4.41 o
  -1  12   9        8.20        6.98      3.49 o
   0  12   9       10.25        8.48      3.98 o
   1  12   9        5.11        2.31      3.83 o
   2  12   9       10.72       11.92      3.98 o
  -9   0  10       32.36       19.68      6.02 o
  -8   0  10       68.62       82.08      5.88 o
  -7   0  10      332.56      354.90      6.82 o
  -6   0  10      304.79      337.37      6.44 o
  -5   0  10        0.89        5.26      3.57 o
  -4   0  10     2443.59       14.81      5.97 o
  -3   0  10     1060.96      778.32      7.32 o
  -2   0  10     1533.23     1390.80      9.30 o
  -1   0  10      795.80      640.25    340.55 o
   0   0  10     1924.78     2050.62     13.23 o
   1   0  10     1739.23     1917.58      7.66 o
   2   0  10     2659.58     2711.50      8.77 o
   3   0  10      286.17      294.35      4.47 o
   4   0  10      888.31      945.50     97.16 o
   5   0  10        3.32        5.93      2.61 o
   6   0  10      725.44      769.53     33.63 o
   7   0  10      103.12       99.26      4.52 o
   8   0  10       24.58       15.73      4.01 o
   9   0  10        2.10        4.20      4.12 o
  -9   1  10        5.90       -4.23      9.59 o
  -8   1  10      127.59      109.09     16.53 o
  -7   1  10      255.44      276.22     34.38 o
  -6   1  10        7.34        6.52      3.49 o
  -5   1  10      462.56      473.40     49.75 o
  -4   1  10      519.72       10.57      3.90 o
  -3   1  10     3964.97     3098.25   2039.67 o
  -2   1  10       35.10       47.10      7.06 o
  -1   1  10      319.87      247.46     59.06 o
   0   1  10      292.82      302.92      6.32 o
   1   1  10     5689.04     5850.99     81.02 o
   2   1  10       64.83       78.38      2.21 o
   3   1  10      546.97      611.18     18.84 o
   4   1  10       13.09       17.59      2.37 o
   5   1  10     1428.97     1628.74     44.60 o
   6   1  10        0.05        4.49      2.35 o
   7   1  10       27.48       28.01      2.49 o
   8   1  10        2.73        0.47      3.17 o
   9   1  10       20.63       10.23      4.42 o
  -9   2  10        3.46        5.72      6.32 o
  -8   2  10       76.88       75.26      3.43 o
  -7   2  10      117.88      118.19      7.29 o
  -6   2  10      242.07      219.00      3.73 o
  -5   2  10       46.89       33.13      9.05 o
  -4   2  10      796.08      832.27     47.49 o
  -3   2  10      350.74      303.38    161.13 o
  -2   2  10     1884.64     2088.60     99.21 o
  -1   2  10       99.09      126.88      7.11 o
   0   2  10     1364.22     1379.09     39.19 o
   1   2  10      285.54      315.13      2.98 o
   2   2  10     1690.75     1764.78     55.67 o
   3   2  10       49.56       65.33      3.52 o
   4   2  10      159.66      170.20      7.49 o
   5   2  10       16.71       18.71      3.65 o
   6   2  10      200.71      221.99      9.44 o
   7   2  10       23.07       23.73      4.08 o
   8   2  10        3.91       11.96      5.09 o
   9   2  10        0.02        3.43      2.68 o
  -9   3  10        4.75        7.08      4.13 o
  -8   3  10       17.80       20.38      4.81 o
  -7   3  10      198.02      208.40      4.38 o
  -6   3  10       26.52       17.91      5.74 o
  -5   3  10      222.05      218.77     29.40 o
  -4   3  10      122.97      126.16     10.37 o
  -3   3  10     2377.83     2451.97   1299.86 o
  -2   3  10        6.22        5.57      3.69 o
  -1   3  10     1301.17     1469.88     75.42 o
   0   3  10      250.23      236.59     40.35 o
   1   3  10     1248.31     1229.37     29.29 o
   2   3  10      224.75      258.90      7.53 o
   3   3  10      108.65      124.90      7.47 o
   4   3  10        9.25        3.48      3.35 o
   5   3  10      110.72      111.01      5.68 o
   6   3  10       68.10       72.09      5.05 o
   7   3  10       24.55       19.25      1.98 o
   8   3  10        0.31        3.65      4.75 o
  -9   4  10        9.45        5.69      2.96 o
  -8   4  10        8.09        5.74      3.21 o
  -7   4  10        2.84        0.08      3.15 o
  -6   4  10      280.47      270.80     21.25 o
  -5   4  10      118.71      118.48      3.09 o
  -4   4  10       95.36       98.83     13.10 o
  -3   4  10       38.26       24.93     27.34 o
  -2   4  10     1779.50     2218.74    125.28 o
  -1   4  10      131.56      113.17      6.58 o
   0   4  10      392.44      423.97     25.20 o
   1   4  10      170.59      163.86     17.58 o
   2   4  10     1050.47     1190.29     48.56 o
   3   4  10       63.22       63.97      5.65 o
   4   4  10      177.71      185.76     12.56 o
   5   4  10       16.86       11.74      2.28 o
   6   4  10       98.57      117.74     14.32 o
   7   4  10        0.51        3.60      2.21 o
   8   4  10       33.09       23.02      4.46 o
  -9   5  10        2.42        4.08      3.79 o
  -8   5  10        0.03        2.13      3.81 o
  -7   5  10       44.71       52.67      4.19 o
  -6   5  10       19.34       13.28      2.89 o
  -5   5  10       97.58       98.36     12.80 o
  -4   5  10        0.23       -3.05      3.17 o
  -3   5  10      135.24      122.73     69.67 o
  -2   5  10        5.27        6.08      2.97 o
  -1   5  10      538.28      554.40     29.24 o
   0   5  10       74.24       71.50      3.81 o
   1   5  10       10.53        8.36      3.50 o
   2   5  10       48.18       49.26      3.41 o
   3   5  10      381.92      399.70     22.83 o
   4   5  10      255.65      264.49     15.19 o
   5   5  10       67.60       76.67      6.17 o
   6   5  10        4.44        7.39      2.35 o
   7   5  10       74.60       69.62      8.19 o
   8   5  10       28.08       21.72      2.78 o
  -8   6  10        4.39        5.52      4.28 o
  -7   6  10        0.28        2.81      3.11 o
  -6   6  10      119.07      124.65     22.07 o
  -5   6  10      105.42      118.86      4.11 o
  -4   6  10        9.19       16.68      5.53 o
  -3   6  10       47.15       43.69     13.70 o
  -2   6  10       93.78      100.09      4.38 o
  -1   6  10       24.21       41.52      3.56 o
   0   6  10        3.79        7.36      2.80 o
   1   6  10      172.23      183.27      5.40 o
   2   6  10        5.18        7.75      2.66 o
   3   6  10       88.37       87.55      8.26 o
   4   6  10        5.54       10.13      2.67 o
   5   6  10        0.12        6.23      2.41 o
   6   6  10        7.95        5.77      2.33 o
   7   6  10        2.84        2.60      2.85 o
   8   6  10        4.60        6.41      6.23 o
  -8   7  10        0.09       -5.78      5.78 o
  -7   7  10        1.70        9.94      3.81 o
  -6   7  10        0.44        4.07      3.70 o
  -5   7  10      154.51      158.46      4.50 o
  -4   7  10        0.05       -1.66      5.16 o
  -3   7  10       20.48       14.03      9.13 o
  -2   7  10        3.46        2.61      3.27 o
  -1   7  10      285.36      246.32     22.71 o
   0   7  10        0.86        4.78      2.61 o
   1   7  10      139.32      136.55      3.46 o
   2   7  10        0.64        5.12      2.59 o
   3   7  10       11.87        6.52      3.56 o
   4   7  10       17.05       19.98      3.27 o
   5   7  10        8.15       10.53      3.06 o
   6   7  10        6.87        4.91      2.15 o
   7   7  10        2.98        5.16      2.62 o
  -7   8  10        0.66        4.22      5.60 o
  -6   8  10        2.71        5.28      5.44 o
  -5   8  10        1.05        1.79      5.31 o
  -4   8  10       22.19       22.53      3.69 o
  -3   8  10        0.42       -2.93      2.93 o
  -2   8  10        7.99        8.66      7.64 o
  -1   8  10       36.09       28.46      3.61 o
   0   8  10      274.59      274.01      9.88 o
   1   8  10        0.14       -1.91      3.09 o
   2   8  10        0.37        3.87      3.05 o
   3   8  10       87.92       98.48     17.09 o
   4   8  10       89.57       98.84     11.00 o
   5   8  10       13.85        9.80      2.68 o
   6   8  10        0.84        3.30      2.91 o
  -6   9  10        0.64        8.05      5.50 o
  -5   9  10        5.04       11.51      3.90 o
  -4   9  10        0.31        8.84      3.75 o
  -3   9  10       30.86       52.98     24.67 o
  -2   9  10       47.31       49.30      3.91 o
  -1   9  10        1.73        1.38      3.69 o
   0   9  10       10.88       10.68      3.81 o
   1   9  10       32.88       31.07      4.71 o
   2   9  10       72.20       69.92     13.90 o
   3   9  10        1.67        5.95      2.83 o
   4   9  10        7.03        8.74      3.33 o
   5   9  10        5.50        7.23      2.73 o
   6   9  10       14.16       18.92      3.61 o
  -5  10  10        0.46       -5.67      5.67 o
  -4  10  10        1.13       14.30      8.48 o
  -3  10  10       15.30       11.51      3.32 o
  -2  10  10       94.59      112.54     11.92 o
  -1  10  10        7.02       13.51      3.11 o
   0  10  10        0.95        1.08      3.69 o
   1  10  10        0.81       -0.30      3.27 o
   2  10  10       55.51       64.43     17.59 o
   3  10  10        5.20        7.41      3.41 o
   4  10  10        0.50        3.93      3.48 o
   5  10  10        0.48       -0.17      2.80 o
  -4  11  10        4.04        2.99      4.18 o
  -3  11  10        1.86        9.14      3.36 o
  -2  11  10       36.49       38.62      6.01 o
  -1  11  10       17.70       29.91      5.28 o
   0  11  10        7.51        5.46      4.55 o
   1  11  10       23.53       15.66      2.84 o
   2  11  10       11.76       14.35      5.16 o
   3  11  10       16.85       14.54      3.68 o
  -2  12  10       14.22       17.69      4.35 o
  -1  12  10        0.00        5.40      4.23 o
   0  12  10        6.11        7.65      4.16 o
   1  12  10        0.04       -1.13      3.91 o
  -9   1  11       17.20       16.17     10.45 o
  -8   1  11       21.77       20.93      3.28 o
  -7   1  11       11.78        8.24      6.84 o
  -6   1  11       42.47       43.55      9.59 o
  -5   1  11       26.55       18.76      6.60 o
  -4   1  11        0.05        3.76      3.41 o
  -3   1  11       18.34       21.31      3.79 o
  -2   1  11      559.39      600.76     87.41 o
  -1   1  11       20.66       18.92      3.76 o
   0   1  11       68.26       64.39      2.82 o
   1   1  11        1.03        0.28      2.18 o
   2   1  11       52.06       77.95      3.05 o
   3   1  11       22.68       18.89      2.93 o
   4   1  11       57.91       62.95      2.82 o
   5   1  11        7.81       17.87      2.52 o
   6   1  11        5.04       10.06      3.59 o
   7   1  11       20.93       21.80      4.18 o
   8   1  11       14.79        9.38      2.54 o
  -9   2  11        0.06       -4.12      4.12 o
  -8   2  11        1.04       -3.10      3.10 o
  -7   2  11        1.48        2.45      7.01 o
  -6   2  11        2.33       -0.78      2.54 o
  -5   2  11      326.52      274.08     72.08 o
  -4   2  11        0.08        3.82      2.98 o
  -3   2  11       15.45        9.05      3.74 o
  -2   2  11       14.84       16.66      3.03 o
  -1   2  11     1546.67     1626.58     34.26 o
   0   2  11        2.87        5.27      2.39 o
   1   2  11      126.56      136.50      4.97 o
   2   2  11      119.33      136.56      2.49 o
   3   2  11     1238.85     1442.94     68.76 o
   4   2  11       11.31       15.24      2.04 o
   5   2  11        0.08        4.95      2.55 o
   6   2  11        0.67        5.02      2.11 o
   7   2  11       67.46       56.21      7.33 o
   8   2  11        3.05        9.11      2.83 o
  -9   3  11        2.42        9.61      4.16 o
  -8   3  11        1.26        1.47      3.19 o
  -7   3  11        1.20        1.91      2.48 o
  -6   3  11      344.63      346.62     13.71 o
  -5   3  11        2.17        2.05      2.93 o
  -4   3  11        3.18       -2.26      5.36 o
  -3   3  11       16.04        4.11      8.18 o
  -2   3  11      926.48     1025.52     57.08 o
  -1   3  11       35.30       39.74      3.35 o
   0   3  11      139.37      129.74     24.66 o
   1   3  11       12.29       12.91      2.10 o
   2   3  11      220.39      238.83      4.39 o
   3   3  11      169.68      170.38     10.39 o
   4   3  11      107.65      124.27      4.29 o
   5   3  11       48.07       65.32      2.70 o
   6   3  11        0.15        4.60      3.98 o
   7   3  11       49.43       44.30      4.01 o
   8   3  11        5.83       -1.68      2.59 o
  -9   4  11       15.58        4.68      4.22 o
  -8   4  11        0.22        2.71      3.43 o
  -7   4  11        8.60       11.81      3.28 o
  -6   4  11        2.26        3.82      2.84 o
  -5   4  11      570.51      524.22     69.37 o
  -4   4  11       34.91       32.14      3.36 o
  -3   4  11       34.19       18.77     13.88 o
  -2   4  11       40.46       44.49      3.92 o
  -1   4  11     2190.69     2379.46    152.68 o
   0   4  11      400.92      439.04     22.64 o
   1   4  11       21.40       19.56      2.28 o
   2   4  11       18.54       25.80      3.47 o
   3   4  11     1118.89     1245.59     35.06 o
   4   4  11      242.69      266.83     19.05 o
   5   4  11        4.42        1.51      2.28 o
   6   4  11       17.45       20.81      3.60 o
   7   4  11       22.06       24.47      7.48 o
   8   4  11       43.63       26.68      3.40 o
  -8   5  11        3.84        4.36      3.15 o
  -7   5  11       19.42       15.18      2.82 o
  -6   5  11      126.08      140.13     13.40 o
  -5   5  11       73.20       58.99     11.39 o
  -4   5  11      291.96      324.56     33.82 o
  -3   5  11        6.26        2.33      7.42 o
  -2   5  11      653.99      764.75     36.74 o
  -1   5  11      598.47      619.41     40.91 o
   0   5  11      349.42      387.89     25.84 o
   1   5  11        8.23       10.74      3.48 o
   2   5  11      317.71      341.98     13.54 o
   3   5  11      135.47      133.76     13.62 o
   4   5  11      152.94      169.53     20.94 o
   5   5  11       49.41       53.80      8.32 o
   6   5  11       67.43       67.27     14.43 o
   7   5  11       20.65       20.76      3.90 o
   8   5  11       14.76        8.61      2.71 o
  -8   6  11        0.79       -4.13      4.28 o
  -7   6  11       27.76       24.15      5.07 o
  -6   6  11        0.03        7.53      3.95 o
  -5   6  11      359.03      375.84     64.95 o
  -4   6  11      144.97      165.24     25.39 o
  -3   6  11      259.75      227.38    136.10 o
  -2   6  11       23.49       27.07      3.77 o
  -1   6  11      320.37      385.48     28.09 o
   0   6  11      990.61     1000.78     63.02 o
   1   6  11      114.66      128.96      6.21 o
   2   6  11        8.95        6.07      2.93 o
   3   6  11      274.02      276.43     21.98 o
   4   6  11      170.46      162.09     26.11 o
   5   6  11       81.68       86.34     10.52 o
   6   6  11       16.10       16.52      4.90 o
   7   6  11       46.39       35.03      6.44 o
  -7   7  11        3.37       -5.18      5.45 o
  -6   7  11       79.78       81.43      3.98 o
  -5   7  11      100.83      109.45      5.58 o
  -4   7  11      496.81      559.00    297.56 o
  -3   7  11        1.08        5.89      6.20 o
  -2   7  11      352.57      359.11     36.37 o
  -1   7  11      292.78      336.73     11.35 o
   0   7  11      128.71      142.15     10.22 o
   1   7  11       35.36       40.64      4.32 o
   2   7  11       55.64       55.09      6.10 o
   3   7  11      105.15      110.66     23.14 o
   4   7  11        4.61        5.69      3.97 o
   5   7  11       45.31       41.99      6.64 o
   6   7  11       12.70       16.19      3.82 o
   7   7  11       14.82        2.63      4.28 o
  -7   8  11       53.18       50.91      4.48 o
  -6   8  11        0.71        7.91      3.75 o
  -5   8  11       63.42       83.77      5.63 o
  -4   8  11      106.70      100.55     57.31 o
  -3   8  11      355.21      397.34     27.79 o
  -2   8  11        9.80       11.22      4.63 o
  -1   8  11      239.78      275.14      9.46 o
   0   8  11      441.28      437.01     10.29 o
   1   8  11      421.78      400.32     43.24 o
   2   8  11       17.92       16.60      5.39 o
   3   8  11       38.51       44.13      5.47 o
   4   8  11      113.88      116.79     11.14 o
   5   8  11       11.19       13.38      2.72 o
   6   8  11        3.03        4.58      3.58 o
  -6   9  11       33.87       37.53      4.40 o
  -5   9  11       11.95       11.25      5.47 o
  -4   9  11       87.52       89.70     46.26 o
  -3   9  11       13.47       15.08      3.10 o
  -2   9  11      206.81      226.80      4.52 o
  -1   9  11       33.04       36.52      6.50 o
   0   9  11      113.97      112.74      3.87 o
   1   9  11       85.20       82.87     13.35 o
   2   9  11      196.89      186.72     23.95 o
   3   9  11       53.71       48.28      9.19 o
   4   9  11       16.44       25.01     10.95 o
   5   9  11        4.13        7.71      3.48 o
  -5  10  11        8.54        6.00      3.40 o
  -4  10  11        8.00       15.04     11.55 o
  -3  10  11       68.49       85.05      6.54 o
  -2  10  11       17.04       19.99      5.21 o
  -1  10  11       59.42       59.64      7.60 o
   0  10  11       21.30       14.51      3.04 o
   1  10  11       82.19       70.52      9.37 o
   2  10  11       57.58       60.98     10.85 o
   3  10  11       28.48       25.84      6.07 o
   4  10  11        4.12       -0.51      2.98 o
  -4  11  11       29.55       31.29      4.35 o
  -3  11  11       13.51       15.93      4.11 o
  -2  11  11      111.18      100.20      9.19 o
  -1  11  11        0.67        4.35      4.12 o
   0  11  11       27.58       25.89      3.88 o
   1  11  11       12.68        8.82      3.74 o
   2  11  11       27.31       27.12      5.21 o
   3  11  11       10.85        9.66      3.65 o
   0  12  11        1.28        3.77      5.35 o
  -9   0  12        0.77       -5.81      5.81 o
  -8   0  12       28.82       29.01      5.73 o
  -7   0  12        5.02        9.38      5.32 o
  -6   0  12       12.15       16.10      5.19 o
  -5   0  12       51.87       39.31     18.39 o
  -4   0  12     1114.74     1336.63      9.98 o
  -3   0  12     1115.23     1435.66     10.13 o
  -2   0  12      249.34      283.80      6.22 o
  -1   0  12      587.71      650.46    344.86 o
   0   0  12     1145.05     1233.43    106.35 o
   1   0  12     4444.16     4913.32    378.36 o
   2   0  12       19.75       15.38      3.03 o
   3   0  12        1.81        8.92      2.90 o
   4   0  12      103.88      135.55     15.37 o
   5   0  12      619.45      660.66    141.01 o
   6   0  12       12.97       10.81      3.30 o
   7   0  12        8.04        7.75      3.12 o
   8   0  12        6.81        6.28      2.90 o
  -9   1  12        1.92        5.05      8.33 o
  -8   1  12       49.57       55.12      5.22 o
  -7   1  12       28.71       28.45      5.36 o
  -6   1  12        9.90        4.39      4.55 o
  -5   1  12      139.47      152.03     29.72 o
  -4   1  12      798.72      688.85    332.92 o
  -3   1  12     1800.59     2161.07     82.34 o
  -2   1  12      619.84      685.26     23.76 o
  -1   1  12      375.06      341.41     74.49 o
   0   1  12     2324.53     2554.74    104.93 o
   1   1  12      632.25      670.48     14.33 o
   2   1  12      608.13      699.94     19.09 o
   3   1  12        6.84       13.21      2.26 o
   4   1  12      244.99      258.83     17.54 o
   5   1  12      104.46      131.90      3.57 o
   6   1  12      134.86      138.10      6.78 o
   7   1  12        2.17        2.18      3.97 o
   8   1  12        8.58        2.31      2.54 o
  -9   2  12       36.18       24.95      4.36 o
  -8   2  12       89.51       74.37     20.81 o
  -7   2  12      197.19      199.47     54.55 o
  -6   2  12      125.06       83.16     11.22 o
  -5   2  12       51.08       61.41      3.06 o
  -4   2  12      833.41      883.21    479.02 o
  -3   2  12     1071.20     1275.07     88.64 o
  -2   2  12      109.56      133.29      4.09 o
  -1   2  12      279.14      352.04      7.02 o
   0   2  12      460.44      538.93     22.56 o
   1   2  12     2711.91     3070.67     48.25 o
   2   2  12        2.48        1.15      2.33 o
   3   2  12      157.97      171.45     15.27 o
   4   2  12       91.28      106.40      6.34 o
   5   2  12      392.26      400.43     30.49 o
   6   2  12        2.14        5.18      5.79 o
   7   2  12       11.47       14.37      6.48 o
   8   2  12        1.04       -0.49      2.36 o
  -9   3  12       15.37       11.88      5.51 o
  -8   3  12       12.84       10.46      2.83 o
  -7   3  12       40.30       42.19      5.41 o
  -6   3  12       65.51       71.90      8.99 o
  -5   3  12      185.46      221.66      9.84 o
  -4   3  12      177.38      177.03     93.37 o
  -3   3  12      131.73      148.24      5.86 o
  -2   3  12      735.33      769.73     49.76 o
  -1   3  12      618.81      612.10     16.18 o
   0   3  12      465.67      521.41     79.82 o
   1   3  12      114.11      135.76      4.52 o
   2   3  12      782.09      803.52     50.55 o
   3   3  12       62.41       64.94      4.01 o
   4   3  12      161.24      180.97     11.05 o
   5   3  12        0.14       -1.08      2.28 o
   6   3  12       78.98       80.62     10.27 o
   7   3  12        0.45        2.02      4.87 o
   8   3  12       15.67       13.71      4.46 o
  -8   4  12        1.84        2.64      4.17 o
  -7   4  12       23.40       22.47      3.44 o
  -6   4  12       45.44       45.33      6.23 o
  -5   4  12       10.39       15.80      2.77 o
  -4   4  12       40.15       33.72     27.87 o
  -3   4  12      391.22      424.73      9.79 o
  -2   4  12       72.06       82.48      3.35 o
  -1   4  12      413.76      449.34     28.74 o
   0   4  12      314.25      326.64     29.39 o
   1   4  12      552.65      638.99     24.98 o
   2   4  12        1.13       -0.58      2.16 o
   3   4  12      377.28      401.34     25.62 o
   4   4  12       90.88       83.13     10.80 o
   5   4  12       28.03       33.43      6.91 o
   6   4  12        3.89        5.27      3.81 o
   7   4  12        8.23        5.29      2.60 o
   8   4  12       11.54        4.20      3.04 o
  -8   5  12        2.29        5.31      3.85 o
  -7   5  12        3.45        3.53      3.36 o
  -6   5  12      126.70      127.81     12.75 o
  -5   5  12      145.56      159.90     17.61 o
  -4   5  12       36.48       26.88      8.06 o
  -3   5  12        0.21        4.41      3.01 o
  -2   5  12      678.97      804.92     37.80 o
  -1   5  12      470.44      567.91     32.84 o
   0   5  12      118.87      127.29      5.95 o
   1   5  12       27.40       26.72      7.54 o
   2   5  12      286.45      328.62     22.49 o
   3   5  12       23.84       26.98      3.51 o
   4   5  12       54.56       53.83      5.23 o
   5   5  12       14.36       18.56      2.43 o
   6   5  12        0.46        6.81      3.18 o
   7   5  12        8.97        6.67      3.55 o
  -8   6  12        5.08        5.88      3.45 o
  -7   6  12       15.05       18.41      5.55 o
  -6   6  12       58.17       46.42      7.47 o
  -5   6  12       91.95       81.75      9.58 o
  -4   6  12       56.57       45.46      9.23 o
  -3   6  12        9.84        5.82      4.04 o
  -2   6  12       82.03      104.51     10.01 o
  -1   6  12      303.42      297.99     19.77 o
   0   6  12       31.16       34.44      3.84 o
   1   6  12        4.88        6.44      2.98 o
   2   6  12        1.69        0.76      2.58 o
   3   6  12      193.77      171.02     23.47 o
   4   6  12        0.17       -1.33      3.19 o
   5   6  12        0.99        3.79      4.04 o
   6   6  12        8.78       10.38      2.56 o
   7   6  12        2.95        3.04      3.00 o
  -7   7  12        4.39       13.04      3.94 o
  -6   7  12        6.93        9.48      5.39 o
  -5   7  12       13.92       14.25      5.11 o
  -4   7  12        0.16       -3.03      3.03 o
  -3   7  12        1.76        5.10      4.35 o
  -2   7  12       33.00       23.95      4.21 o
  -1   7  12       43.11       40.32      3.74 o
   0   7  12       62.30       52.80      4.68 o
   1   7  12        7.80        9.55      3.06 o
   2   7  12        0.10       -3.19      3.19 o
   3   7  12       13.73       17.05      3.92 o
   4   7  12       32.53       31.66      3.64 o
   5   7  12        9.58       13.33      2.44 o
   6   7  12        0.01       -2.46      2.62 o
  -7   8  12        4.54       21.35      5.75 o
  -6   8  12        0.09       12.45      5.49 o
  -5   8  12       24.26       14.34      8.14 o
  -4   8  12        3.94        3.98      3.14 o
  -3   8  12       62.13       66.14      3.28 o
  -2   8  12        8.68       16.96      7.81 o
  -1   8  12       55.64       55.95      4.01 o
   0   8  12       12.46       17.66      3.18 o
   1   8  12        4.84        7.45      3.15 o
   2   8  12       49.58       51.31      3.30 o
   3   8  12       19.95       17.38      5.23 o
   4   8  12        0.06       -0.72      3.24 o
   5   8  12        3.21        0.61      2.38 o
   6   8  12       21.48       11.59      3.61 o
  -6   9  12       13.05        9.89      5.81 o
  -5   9  12       16.87       20.19      8.63 o
  -4   9  12        0.02       -4.79      7.49 o
  -3   9  12       19.12       21.02      5.34 o
  -2   9  12       47.97       65.16      7.39 o
  -1   9  12        6.44        2.70      3.82 o
   0   9  12        4.71        7.70      3.37 o
   1   9  12        4.85        4.71      3.60 o
   2   9  12       39.98       38.31      4.61 o
   3   9  12        3.88       10.31      3.97 o
   4   9  12        1.71        4.97      2.64 o
   5   9  12        0.13        4.11      3.52 o
  -5  10  12        2.50        4.42      3.46 o
  -4  10  12        3.23        2.06      8.68 o
  -3  10  12       43.47       42.20      7.59 o
  -2  10  12       20.58       11.01      3.35 o
  -1  10  12        6.57        8.92      3.12 o
   0  10  12        5.98        2.77      3.52 o
   1  10  12        9.74       14.06      3.57 o
   2  10  12       40.51       51.46     11.44 o
   3  10  12        3.96        3.59      2.93 o
   4  10  12        7.22       10.40      3.55 o
  -3  11  12        3.61        3.53      3.48 o
  -2  11  12       33.75       36.15      6.19 o
  -1  11  12        0.07       -3.43      3.43 o
   0  11  12       16.71       18.95      6.85 o
   1  11  12        5.72        2.09      3.84 o
   2  11  12       16.88       14.05      3.73 o
  -9   1  13        4.98        3.41      5.62 o
  -8   1  13        4.60        1.56      2.86 o
  -7   1  13       41.83       25.10      9.30 o
  -6   1  13       28.16       27.48      6.92 o
  -5   1  13      109.96      112.56     20.02 o
  -4   1  13       89.10      101.28      5.49 o
  -3   1  13      241.68      273.66     12.73 o
  -2   1  13       85.15       92.44      3.98 o
  -1   1  13       82.62      112.43     24.11 o
   0   1  13       13.70       20.06      4.06 o
   1   1  13        6.44        6.32      2.20 o
   2   1  13        0.43       -0.75      4.66 o
   3   1  13      188.14      226.39     16.84 o
   4   1  13        0.99        0.51      2.07 o
   5   1  13       10.78        8.41      3.98 o
   6   1  13        0.02        6.40      2.49 o
   7   1  13        8.92        6.76      3.20 o
   8   1  13        0.00       -4.13      4.13 o
  -9   2  13        1.32        3.23      4.16 o
  -8   2  13        0.13        1.28      2.89 o
  -7   2  13       20.91       30.70      6.13 o
  -6   2  13      145.34      138.81      6.04 o
  -5   2  13        5.40        6.87      2.27 o
  -4   2  13       30.14       40.68      5.62 o
  -3   2  13        0.28        7.20      3.64 o
  -2   2  13      566.39      705.67     17.16 o
  -1   2  13       49.38       59.98      4.11 o
   0   2  13        0.35        0.13      2.16 o
   1   2  13       60.15       68.57      4.32 o
   2   2  13      313.67      374.16     11.97 o
   3   2  13       27.15       23.07      2.43 o
   4   2  13       29.51       27.98      2.68 o
   5   2  13        2.93       11.29      4.33 o
   6   2  13        4.57        7.20      2.18 o
   7   2  13        2.11        5.19      4.90 o
   8   2  13        3.63        7.56      2.41 o
  -8   3  13        0.03        3.12      3.22 o
  -7   3  13       81.86       76.43      4.52 o
  -6   3  13        8.41        9.59      3.05 o
  -5   3  13      288.30      300.80     51.00 o
  -4   3  13       55.41       58.91      3.82 o
  -3   3  13       10.06        9.47      3.65 o
  -2   3  13       16.96       14.65      3.65 o
  -1   3  13      931.95      990.77    117.80 o
   0   3  13       15.59       17.68      4.69 o
   1   3  13        5.66        6.87      2.56 o
   2   3  13       11.83       16.67      2.32 o
   3   3  13      629.79      697.67     45.52 o
   4   3  13       22.45       26.12      3.74 o
   5   3  13        4.09        6.35      2.76 o
   6   3  13        0.93        5.98      2.14 o
   7   3  13       55.26       44.58      4.55 o
   8   3  13        5.83        1.55      2.75 o
  -8   4  13        0.37       -0.10      3.34 o
  -7   4  13        1.28        2.21      2.80 o
  -6   4  13      134.38      141.70     23.48 o
  -5   4  13        3.32        5.79      2.29 o
  -4   4  13        3.08        5.01      5.18 o
  -3   4  13       87.37      114.14     14.16 o
  -2   4  13      644.95      751.24     47.52 o
  -1   4  13       39.57       46.62      3.15 o
   0   4  13       71.96       73.89      4.20 o
   1   4  13       23.20       26.20      5.58 o
   2   4  13      362.49      424.19     16.92 o
   3   4  13       98.11      112.39      6.36 o
   4   4  13       34.24       30.47      6.63 o
   5   4  13        4.35        3.74      2.61 o
   6   4  13       28.53       22.68      3.57 o
   7   4  13        8.44        0.19      2.50 o
  -8   5  13        0.20        3.41      3.14 o
  -7   5  13        1.27        5.84      3.02 o
  -6   5  13        4.68        3.95      3.35 o
  -5   5  13       64.18       70.63     14.14 o
  -4   5  13        1.84        2.29      2.54 o
  -3   5  13       35.12       47.52      3.12 o
  -2   5  13        0.01        6.59      4.70 o
  -1   5  13      781.72      887.11     44.79 o
   0   5  13      160.62      157.44     12.63 o
   1   5  13      214.88      224.90     48.10 o
   2   5  13        2.70        0.23      2.62 o
   3   5  13      286.12      317.84     38.62 o
   4   5  13       99.87      106.00     14.50 o
   5   5  13        7.63       15.25      2.04 o
   6   5  13        2.35        4.94      2.31 o
   7   5  13       26.87       22.61      4.28 o
  -7   6  13        4.39        5.32      3.33 o
  -6   6  13       78.97       71.92     14.99 o
  -5   6  13       50.04       57.21     14.24 o
  -4   6  13      223.26      216.28     48.73 o
  -3   6  13      151.74      171.44      5.28 o
  -2   6  13      528.58      580.84      5.14 o
  -1   6  13      118.21      125.78      7.82 o
   0   6  13      517.96      568.58     38.29 o
   1   6  13        5.68       10.68      2.56 o
   2   6  13      416.21      431.07     99.52 o
   3   6  13      154.37      159.69     13.20 o
   4   6  13       28.28       38.11      3.29 o
   5   6  13        3.40        2.99      2.75 o
   6   6  13       33.74       22.12      3.81 o
   7   6  13        3.94        4.51      3.19 o
  -7   7  13       32.98       36.56      5.99 o
  -6   7  13        5.03       16.96      3.81 o
  -5   7  13      111.97      122.80     73.05 o
  -4   7  13        1.92        3.88      2.41 o
  -3   7  13      325.74      363.25     71.93 o
  -2   7  13       43.83       51.66      6.31 o
  -1   7  13      295.21      362.16      6.57 o
   0   7  13       81.99       76.25      8.58 o
   1   7  13      431.34      471.05     42.29 o
   2   7  13        0.68       -2.76      5.61 o
   3   7  13       71.66       66.35     19.29 o
   4   7  13      117.40      106.86     15.56 o
   5   7  13       40.31       29.30      7.60 o
   6   7  13        5.05        1.23      2.39 o
  -6   8  13       47.80       48.26     34.59 o
  -5   8  13        0.69        0.34      6.91 o
  -4   8  13      169.30      190.31      5.16 o
  -3   8  13       15.78       32.33      8.04 o
  -2   8  13      191.01      167.75     13.37 o
  -1   8  13       42.97       48.66      7.92 o
   0   8  13      206.37      227.62      7.88 o
   1   8  13        0.46        1.82      2.67 o
   2   8  13      271.21      264.18     40.68 o
   3   8  13       17.36       18.96      5.76 o
   4   8  13       28.10       30.26      4.54 o
   5   8  13        1.97        2.22      2.97 o
  -5   9  13       56.63       49.44     22.55 o
  -4   9  13        3.12        1.71      4.63 o
  -3   9  13      239.38      266.58     14.37 o
  -2   9  13        7.36        8.08      3.70 o
  -1   9  13       60.44       49.57      4.43 o
   0   9  13        8.77        5.01      3.92 o
   1   9  13      151.62      153.95     21.96 o
   2   9  13        6.69       10.49      3.24 o
   3   9  13       34.87       33.70      5.86 o
   4   9  13       11.76       10.09      5.35 o
   5   9  13       31.57       22.16      3.32 o
  -4  10  13       16.52       14.51      2.98 o
  -3  10  13       10.33        0.75      4.72 o
  -2  10  13       78.60       68.86     10.60 o
  -1  10  13        0.07        7.04      4.62 o
   0  10  13       46.86       47.30      4.40 o
   1  10  13       12.70       12.23      3.53 o
   2  10  13      102.20       88.37     14.66 o
   3  10  13        4.23        5.96      3.53 o
  -2  11  13        0.06       12.03      4.24 o
  -1  11  13       39.19       33.48     10.34 o
   0  11  13       14.51       11.64      3.58 o
   1  11  13       31.78       26.63      5.51 o
  -9   0  14       30.20       13.00     10.37 o
  -8   0  14       40.14       33.28     19.19 o
  -7   0  14       18.43       13.05      2.71 o
  -6   0  14       15.16       10.17      3.70 o
  -5   0  14       29.85       24.83      3.66 o
  -4   0  14      722.05      881.47      8.47 o
  -3   0  14      107.44      125.66      5.96 o
  -2   0  14       10.67       16.18      3.91 o
  -1   0  14       18.53       10.55      4.89 o
   0   0  14     1560.57     1829.68     41.17 o
   1   0  14      655.90      734.82    102.58 o
   2   0  14      221.06      235.19     26.90 o
   3   0  14      216.95      238.09     31.20 o
   4   0  14      358.50      364.91     41.37 o
   5   0  14       82.95       96.93      4.59 o
   6   0  14       37.47       32.41      3.94 o
   7   0  14        2.31        3.56      3.10 o
   8   0  14        4.69        5.10      3.72 o
  -9   1  14        6.05       10.31      3.52 o
  -8   1  14       86.58       68.27     25.83 o
  -7   1  14       80.87       77.31     14.16 o
  -6   1  14       19.68       20.59      4.38 o
  -5   1  14      169.57      161.04     13.67 o
  -4   1  14      428.00      488.81     34.14 o
  -3   1  14      436.09      436.75      9.84 o
  -2   1  14      145.15      185.45     14.52 o
  -1   1  14       38.15       26.79      9.67 o
   0   1  14     1442.53     1613.43     60.72 o
   1   1  14      584.14      616.94     47.31 o
   2   1  14      193.07      210.16     16.89 o
   3   1  14        1.31        6.33      2.06 o
   4   1  14      158.45      156.10     19.90 o
   5   1  14      351.61      373.70     20.10 o
   6   1  14        1.10        2.64      2.19 o
   7   1  14        0.46        0.68      4.02 o
   8   1  14        4.70        3.62      6.02 o
  -8   2  14       30.40       24.79      4.21 o
  -7   2  14      159.21      122.27     25.68 o
  -6   2  14        5.44        0.15      2.32 o
  -5   2  14      526.69      537.69     31.33 o
  -4   2  14      103.64      137.93      9.10 o
  -3   2  14      632.80      724.48     13.80 o
  -2   2  14       20.55       29.07      3.70 o
  -1   2  14      888.91      940.26    143.89 o
   0   2  14      219.28      244.28     16.58 o
   1   2  14      517.53      614.93     33.42 o
   2   2  14      130.31      151.41      6.78 o
   3   2  14      273.15      308.84     27.40 o
   4   2  14      217.13      234.91     25.92 o
   5   2  14       37.37       33.82      4.08 o
   6   2  14       39.63       31.97      2.82 o
   7   2  14        5.29        9.20      2.69 o
  -8   3  14       19.31       20.86      5.31 o
  -7   3  14       27.61       25.54      2.85 o
  -6   3  14       70.53       58.37     11.82 o
  -5   3  14        6.45        9.88      2.57 o
  -4   3  14      195.62      230.64      3.91 o
  -3   3  14      275.15      324.20      9.07 o
  -2   3  14      250.91      312.25      4.61 o
  -1   3  14       22.44       29.69      4.03 o
   0   3  14      464.49      504.76    105.64 o
   1   3  14      296.90      368.43     16.30 o
   2   3  14       60.86       69.21      6.98 o
   3   3  14       84.65       86.28      5.87 o
   4   3  14      117.87      113.73     11.21 o
   5   3  14      111.55      123.81     19.00 o
   6   3  14        0.36        7.96      4.47 o
   7   3  14       10.85       15.09      3.01 o
  -8   4  14        0.71        1.74      2.95 o
  -7   4  14        5.47        5.85      3.27 o
  -6   4  14       21.70       22.93      4.80 o
  -5   4  14       56.48       73.28     12.06 o
  -4   4  14       32.41       38.35      3.72 o
  -3   4  14        4.29        2.96      3.64 o
  -2   4  14      410.14      440.77     25.06 o
  -1   4  14      274.26      310.14     17.95 o
   0   4  14      136.30      141.81     13.98 o
   1   4  14        5.35        7.42      3.65 o
   2   4  14      281.98      327.68     11.82 o
   3   4  14      248.55      266.59     22.94 o
   4   4  14       88.76       91.29     12.74 o
   5   4  14        2.27        4.72      2.42 o
   6   4  14       21.76       17.37      2.92 o
   7   4  14        3.53        4.21      3.70 o
  -8   5  14        4.66        5.54      3.73 o
  -7   5  14       11.85        6.69      3.56 o
  -6   5  14       81.81       63.53     16.21 o
  -5   5  14        4.29        5.24      3.35 o
  -4   5  14       67.37       62.10      3.46 o
  -3   5  14       54.67       54.48      3.51 o
  -2   5  14      219.96      228.87      6.77 o
  -1   5  14      140.32      156.38     15.44 o
   0   5  14      195.01      191.69      9.64 o
   1   5  14       12.11       10.81      3.04 o
   2   5  14       83.94       83.73     14.58 o
   3   5  14      133.22      129.50     16.56 o
   4   5  14       62.41       52.91      5.27 o
   5   5  14        8.74        7.00      2.86 o
   6   5  14        0.11        3.37      3.41 o
   7   5  14       17.69       12.93      2.41 o
  -7   6  14        7.46        1.01      4.04 o
  -6   6  14        7.80        4.53      2.65 o
  -5   6  14      100.65       71.01     16.34 o
  -4   6  14       23.76       23.44      3.10 o
  -3   6  14       72.29       64.88      7.68 o
  -2   6  14       48.77       68.17      8.52 o
  -1   6  14      274.13      283.33     32.34 o
   0   6  14        0.08       -0.52      3.15 o
   1   6  14       17.03       26.15      3.06 o
   2   6  14       29.25       28.99      7.27 o
   3   6  14       60.89       53.78      6.02 o
   4   6  14       19.52       17.78      3.92 o
   5   6  14        0.28        1.05      3.47 o
   6   6  14        3.78        1.94      2.76 o
  -7   7  14        4.97        5.80      4.07 o
  -6   7  14        4.36       14.71      3.94 o
  -5   7  14        0.48        8.56     10.32 o
  -4   7  14       11.91        6.55      2.77 o
  -3   7  14       44.70       54.08      4.47 o
  -2   7  14       36.67       47.62      3.46 o
  -1   7  14       86.55       86.20      6.80 o
   0   7  14       16.88       12.59      2.72 o
   1   7  14        4.32        5.66      2.72 o
   2   7  14       31.47       35.82      3.21 o
   3   7  14       48.40       47.07     10.70 o
   4   7  14        0.14       -0.57      2.79 o
   5   7  14        2.37        0.21      2.92 o
   6   7  14        5.80        4.11      2.73 o
  -6   8  14        4.43        0.12      5.36 o
  -5   8  14        0.02        2.64      4.84 o
  -4   8  14        2.82        4.80      3.89 o
  -3   8  14       34.61       36.83      5.27 o
  -2   8  14       14.02       18.89      4.31 o
  -1   8  14        0.26        2.79      2.99 o
   0   8  14        0.16        1.04      3.66 o
   1   8  14       22.22       22.50      8.96 o
   2   8  14        4.29       -1.37      3.26 o
   3   8  14        0.23       -0.21      3.43 o
   4   8  14        1.49        1.16      3.76 o
   5   8  14        0.88        2.41      2.70 o
  -5   9  14        5.79       11.65      6.15 o
  -4   9  14       15.28       33.10      6.77 o
  -3   9  14       23.70       30.85      5.13 o
  -2   9  14        4.03        2.21      4.85 o
  -1   9  14        1.53        1.96      3.02 o
   0   9  14       11.59       14.86      3.09 o
   1   9  14       22.22       20.39      3.36 o
   2   9  14       16.96       15.65      3.37 o
   3   9  14        0.27        4.65      3.36 o
   4   9  14        6.27        5.02      2.71 o
  -4  10  14        0.37        1.26      3.38 o
  -3  10  14        0.19       10.05      3.45 o
  -2  10  14       18.23       15.02      3.46 o
  -1  10  14       51.84       37.04      3.90 o
   0  10  14        4.74        3.50      3.95 o
   1  10  14        4.79        6.88      3.80 o
   2  10  14       20.18       14.39      5.51 o
   3  10  14        0.52        1.81      3.53 o
  -1  11  14       16.71        8.74      3.56 o
   0  11  14       14.07       10.17      4.34 o
  -8   1  15        0.57        3.82      2.23 o
  -7   1  15        0.21        3.51      3.52 o
  -6   1  15       24.36       32.18      2.72 o
  -5   1  15       11.84       11.68      3.69 o
  -4   1  15        1.45        8.62      3.39 o
  -3   1  15      341.18      336.09     26.68 o
  -2   1  15      268.02      300.60     16.83 o
  -1   1  15      630.50      635.43    196.82 o
   0   1  15        5.22        8.67      3.41 o
   1   1  15      236.61      282.83      7.30 o
   2   1  15      128.53      142.88      8.68 o
   3   1  15       23.55       28.93      2.58 o
   4   1  15        7.73        7.20      2.00 o
   5   1  15        3.24       -0.94      2.31 o
   6   1  15        7.07        2.99      2.06 o
   7   1  15        0.95        5.20      2.33 o
  -8   2  15        1.61        7.03      2.89 o
  -7   2  15       29.14       17.27      5.78 o
  -6   2  15        4.93        3.54      2.19 o
  -5   2  15       89.33       96.85     13.41 o
  -4   2  15        6.08       12.35      3.76 o
  -3   2  15      110.08      144.04      6.11 o
  -2   2  15       34.11       42.10      3.10 o
  -1   2  15      206.65      216.66     40.67 o
   0   2  15        2.30        8.58      3.16 o
   1   2  15       85.75      101.71      6.83 o
   2   2  15        2.27        1.99      2.40 o
   3   2  15       56.77       61.93      8.96 o
   4   2  15       11.84       11.53      2.21 o
   5   2  15        6.82       15.73      3.46 o
   6   2  15        0.03        3.75      4.80 o
   7   2  15       14.09        9.56      2.43 o
  -8   3  15        1.59        1.17      2.61 o
  -7   3  15        8.90        6.76      4.21 o
  -6   3  15      185.58      185.04     28.05 o
  -5   3  15       36.56       44.99      4.87 o
  -4   3  15        0.65        6.31      3.73 o
  -3   3  15       76.48       91.89      4.96 o
  -2   3  15      420.86      505.75     17.37 o
  -1   3  15        6.44        2.28      2.65 o
   0   3  15       65.10       68.87     15.61 o
   1   3  15      130.58      144.10      7.07 o
   2   3  15      115.76      152.11     13.05 o
   3   3  15        0.03        3.35      3.53 o
   4   3  15        0.37        9.77      5.89 o
   5   3  15       30.98       28.31      2.55 o
   6   3  15       17.62       18.00      4.67 o
   7   3  15        3.29        1.73      2.40 o
  -8   4  15        6.80        3.26      3.02 o
  -7   4  15       24.99       14.62      4.44 o
  -6   4  15        0.68        5.49      3.30 o
  -5   4  15      135.16      154.93     13.45 o
  -4   4  15        5.23       18.35      3.96 o
  -3   4  15      108.11      156.82     17.52 o
  -2   4  15        7.27        4.00      9.57 o
  -1   4  15      265.80      334.25      6.76 o
   0   4  15       21.61       31.84      4.77 o
   1   4  15        6.96        7.35      4.55 o
   2   4  15        1.08        2.09      3.08 o
   3   4  15      171.42      202.07     16.40 o
   4   4  15        2.34        3.96      4.93 o
   5   4  15        6.33        6.75      2.75 o
   6   4  15        0.16        4.91      4.81 o
   7   4  15       19.27       12.57      2.87 o
  -7   5  15       20.59        9.24      5.67 o
  -6   5  15       98.13       82.17     19.40 o
  -5   5  15       12.12        8.57      2.58 o
  -4   5  15       57.74       70.90     10.66 o
  -3   5  15        6.18       18.59      5.68 o
  -2   5  15      296.67      368.03     14.77 o
  -1   5  15      214.29      226.04      7.78 o
   0   5  15      107.73      117.70      7.78 o
   1   5  15       45.16       54.55      5.01 o
   2   5  15      400.92      396.27     49.15 o
   3   5  15       45.71       48.80      8.84 o
   4   5  15       52.49       48.96      5.95 o
   5   5  15        7.36        6.64      5.42 o
   6   5  15       50.52       29.11      3.51 o
  -7   6  15       20.77        4.96      3.48 o
  -6   6  15        4.37        3.23      2.83 o
  -5   6  15      131.81      141.28     15.45 o
  -4   6  15       22.55       23.58      3.76 o
  -3   6  15      177.65      211.87     22.54 o
  -2   6  15       15.91       20.66      3.92 o
  -1   6  15      131.11      160.27      5.47 o
   0   6  15        6.40        5.64      2.62 o
   1   6  15      185.67      200.85     24.01 o
   2   6  15       33.86       31.19      7.08 o
   3   6  15       68.59       74.77      8.43 o
   4   6  15        6.49        4.93      2.23 o
   5   6  15       44.46       28.46      3.08 o
   6   6  15        0.07        3.93      4.30 o
  -6   7  15       14.11       26.90      6.54 o
  -5   7  15        0.09        0.38      2.94 o
  -4   7  15       96.90      117.11     17.49 o
  -3   7  15       99.82      101.35      3.87 o
  -2   7  15      108.42      129.46      4.71 o
  -1   7  15        9.90       16.27      3.14 o
   0   7  15      157.32      177.50      4.77 o
   1   7  15       69.22       62.24      6.66 o
   2   7  15      198.17      205.89     22.31 o
   3   7  15        6.47        2.12      3.77 o
   4   7  15       37.77       33.66     12.35 o
   5   7  15        1.32        5.74      2.94 o
  -5   8  15       26.57       29.62      3.40 o
  -4   8  15       19.97       21.82      3.34 o
  -3   8  15      138.21      158.61     17.40 o
  -2   8  15       66.19       64.45      3.86 o
  -1   8  15       50.95       44.10      3.41 o
   0   8  15        4.35        5.72      2.72 o
   1   8  15      239.19      230.35     17.38 o
   2   8  15       17.09       21.80      3.24 o
   3   8  15       40.08       36.83      6.79 o
   4   8  15        0.01        1.80      3.38 o
  -4   9  15       56.33       58.78      7.38 o
  -3   9  15       26.56       29.25      4.19 o
  -2   9  15       84.30       66.83      4.15 o
  -1   9  15       29.38       23.40     10.63 o
   0   9  15       48.97       54.28      3.71 o
   1   9  15        9.46        7.18      3.42 o
   2   9  15       59.47       35.72      8.39 o
   3   9  15        0.27        4.61      3.41 o
   4   9  15       16.30       19.16      6.07 o
  -3  10  15       42.89       29.61      3.76 o
  -2  10  15        0.30        8.36      4.10 o
  -1  10  15       28.09       19.55      3.82 o
   0  10  15        0.19        2.78      4.04 o
   1  10  15       69.15       58.00     12.32 o
   2  10  15        0.84        2.95      3.57 o
  -8   0  16       64.43       56.08      4.79 o
  -7   0  16       10.49       10.24      3.25 o
  -6   0  16      102.50      152.89      4.37 o
  -5   0  16        2.17       -5.37      5.37 o
  -4   0  16      561.93      668.92      8.12 o
  -3   0  16      290.60      316.20      6.48 o
  -2   0  16       78.16       94.24      4.22 o
  -1   0  16      730.75      826.60    434.92 o
   0   0  16      349.60      403.63     12.07 o
   1   0  16     1491.85     1832.90      7.74 o
   2   0  16      133.70      161.71     26.24 o
   3   0  16       70.67       73.88     16.40 o
   4   0  16      253.46      257.05     68.34 o
   5   0  16      135.74      122.76      9.05 o
   6   0  16       38.41       27.42      3.53 o
   7   0  16        0.16       -1.72      3.47 o
  -8   1  16        2.52        7.82      2.96 o
  -7   1  16       55.19       52.33      2.76 o
  -6   1  16        9.69       19.98      3.75 o
  -5   1  16      377.23      449.86     61.96 o
  -4   1  16      266.23      368.02      9.16 o
  -3   1  16      521.79      597.78     31.53 o
  -2   1  16        1.38       -3.60      3.60 o
  -1   1  16      472.37      597.98    150.40 o
   0   1  16      434.97      493.25     41.07 o
   1   1  16       86.55      101.91      6.92 o
   2   1  16       28.43       41.32      4.31 o
   3   1  16       51.49       63.38      7.42 o
   4   1  16       67.96       80.51      7.97 o
   5   1  16       14.73       13.97      5.00 o
   6   1  16        1.95       -0.37      3.09 o
   7   1  16       12.71       13.80      4.73 o
  -8   2  16       34.87       28.46      6.40 o
  -7   2  16        1.09        4.49      4.66 o
  -6   2  16      114.80      135.81      8.51 o
  -5   2  16        0.79       14.79      8.12 o
  -4   2  16      383.83      437.59     31.94 o
  -3   2  16       48.22       69.97      3.87 o
  -2   2  16      212.72      284.54      7.75 o
  -1   2  16        3.02        0.67      4.68 o
   0   2  16      210.88      235.59     21.50 o
   1   2  16       20.51       14.31      2.38 o
   2   2  16       32.93       46.78      2.68 o
   3   2  16       54.24       55.61      5.29 o
   4   2  16       88.64       89.51      8.05 o
   5   2  16        7.79        8.69      3.05 o
   6   2  16        7.33        2.77      3.04 o
   7   2  16        0.25        5.24      4.04 o
  -8   3  16        0.06        0.16      2.43 o
  -7   3  16       24.66       12.90      2.80 o
  -6   3  16        0.41        5.89      2.51 o
  -5   3  16      176.61      196.24     11.32 o
  -4   3  16       51.97       65.17      4.01 o
  -3   3  16      166.57      194.80      4.31 o
  -2   3  16       41.45       46.74      5.03 o
  -1   3  16      531.56      646.81     40.36 o
   0   3  16       67.77       76.72     19.14 o
   1   3  16       39.31       47.30      4.36 o
   2   3  16        4.57       -0.11      4.10 o
   3   3  16      177.91      189.41     14.12 o
   4   3  16       18.38       17.06      2.30 o
   5   3  16       17.34       19.84      6.86 o
   6   3  16        5.97        8.25      3.47 o
   7   3  16       18.84        6.53      3.15 o
  -7   4  16        0.01        1.30      3.00 o
  -6   4  16       68.24       72.15      8.71 o
  -5   4  16       13.22        9.29      2.39 o
  -4   4  16       49.10       67.48     11.44 o
  -3   4  16       44.88       49.36      4.89 o
  -2   4  16      205.19      216.50      8.17 o
  -1   4  16       92.68      100.98      7.75 o
   0   4  16      147.19      171.89      5.18 o
   1   4  16      141.91      142.93     30.47 o
   2   4  16      116.05      154.79      6.73 o
   3   4  16       78.33       78.13      4.22 o
   4   4  16      110.46      105.59     18.06 o
   5   4  16        9.53       14.49      3.15 o
   6   4  16       16.51       16.50      3.13 o
  -7   5  16        6.43        3.69      2.43 o
  -6   5  16        1.60        7.06      3.97 o
  -5   5  16       71.75       91.33     13.62 o
  -4   5  16       26.15       23.96      3.97 o
  -3   5  16       30.59       41.23      9.52 o
  -2   5  16       11.01       23.30      3.76 o
  -1   5  16      241.38      275.73      5.92 o
   0   5  16       16.82       18.30      3.47 o
   1   5  16       15.10       15.73      5.00 o
   2   5  16       18.52       18.28      3.95 o
   3   5  16       94.15       88.31      9.92 o
   4   5  16        0.64        5.38      2.62 o
   5   5  16        3.06        5.31      2.61 o
   6   5  16        2.09        0.81      2.25 o
  -6   6  16       11.97        7.12      2.77 o
  -5   6  16        0.27        0.28      2.57 o
  -4   6  16        4.43        9.57      6.96 o
  -3   6  16       12.62       14.64      3.97 o
  -2   6  16       30.40       37.27      3.97 o
  -1   6  16        0.48        7.42      2.61 o
   0   6  16       28.70       28.33      6.92 o
   1   6  16       57.81       57.26      6.88 o
   2   6  16       43.93       44.31     10.66 o
   3   6  16       11.74        7.88      3.24 o
   4   6  16       10.45        9.06      2.91 o
   5   6  16        3.09       -2.02      2.61 o
  -6   7  16        4.60        6.38      4.22 o
  -5   7  16        3.60        3.28      3.35 o
  -4   7  16        7.71        8.75      2.43 o
  -3   7  16        0.79       16.04     10.97 o
  -2   7  16        2.87       15.31     11.66 o
  -1   7  16        0.78        0.15      3.22 o
   0   7  16       25.75       29.84      4.39 o
   1   7  16       37.13       28.74      6.44 o
   2   7  16        0.59        6.58      5.24 o
   3   7  16       19.62       25.98      4.28 o
   4   7  16        0.18        4.22      2.43 o
   5   7  16        9.99        0.38      3.26 o
  -5   8  16       12.67       13.18      4.55 o
  -4   8  16        5.89        9.05      8.11 o
  -3   8  16        7.68        3.96      3.70 o
  -2   8  16        0.06       -1.68      4.34 o
  -1   8  16        1.21       -1.18      2.70 o
   0   8  16        0.42        3.28      5.67 o
   1   8  16       54.01       59.61     10.92 o
   2   8  16        4.61        6.74      3.31 o
   3   8  16        0.20        0.98      3.34 o
   4   8  16        2.80        7.23      3.51 o
  -4   9  16        0.85        7.62      4.15 o
  -3   9  16        1.64        2.77      3.37 o
  -2   9  16        2.98        2.36      3.59 o
  -1   9  16       38.09       20.08      5.72 o
   0   9  16        3.67        6.91      3.48 o
   1   9  16        5.48        7.65      3.46 o
   2   9  16        0.05        5.36      3.00 o
   3   9  16        7.24        7.48      5.92 o
  -2  10  16        0.63       -1.06      6.04 o
  -1  10  16        0.25       -1.61      3.75 o
   0  10  16       10.96        9.30      3.91 o
   1  10  16        0.47        1.83      6.38 o
  -8   1  17        1.17        4.89      3.51 o
  -7   1  17        1.73       10.61      2.86 o
  -6   1  17        2.63        0.02      2.46 o
  -5   1  17        4.84        5.54      3.12 o
  -4   1  17       15.10       23.79      3.94 o
  -3   1  17        0.06       -1.71      6.26 o
  -2   1  17        2.98        9.43      3.89 o
  -1   1  17       74.28       63.68     20.60 o
   0   1  17        8.10       15.26      2.94 o
   1   1  17      168.98      210.89      2.89 o
   2   1  17       14.95       18.21      3.03 o
   3   1  17      198.80      230.16      9.68 o
   4   1  17        1.97        6.23      2.65 o
   5   1  17       16.16       11.01      4.18 o
   6   1  17        0.45        4.33      2.30 o
   7   1  17        6.77        7.44      6.20 o
  -7   2  17        2.24        0.44      2.50 o
  -6   2  17       42.73       47.92      2.79 o
  -5   2  17       17.74       22.22      3.94 o
  -4   2  17        5.73       -0.27      3.18 o
  -3   2  17       38.60       40.13      9.20 o
  -2   2  17      230.00      248.73     18.40 o
  -1   2  17       56.01       57.66     12.76 o
   0   2  17        1.45        3.97      2.27 o
   1   2  17        5.39       13.98      2.99 o
   2   2  17      149.16      140.17     21.11 o
   3   2  17       39.66       37.16      8.41 o
   4   2  17        2.96       19.11      6.11 o
   5   2  17        0.23        3.26      3.76 o
   6   2  17        3.36        0.48      2.55 o
  -7   3  17       25.37       24.28      4.57 o
  -6   3  17        3.76        3.84      3.05 o
  -5   3  17       23.08       21.59      8.07 o
  -4   3  17       64.87      105.02     20.40 o
  -3   3  17       88.83      121.10     16.90 o
  -2   3  17        5.20        0.00      3.06 o
  -1   3  17      150.95      157.22     28.36 o
   0   3  17       55.20       66.44     16.24 o
   1   3  17       26.50       34.75      4.25 o
   2   3  17       29.85       27.39      2.26 o
   3   3  17       19.23       18.05      3.62 o
   4   3  17        0.08       -3.76      5.11 o
   5   3  17       11.22        4.08      5.35 o
   6   3  17        1.05        5.78      2.37 o
  -7   4  17       12.16        9.29      2.69 o
  -6   4  17       36.23       31.95      2.80 o
  -5   4  17       15.75       15.17      3.38 o
  -4   4  17        8.37       10.62      5.80 o
  -3   4  17       73.23       82.23     10.41 o
  -2   4  17      390.83      450.13     34.90 o
  -1   4  17        1.48        2.55      2.38 o
   0   4  17       55.51       68.39      3.61 o
   1   4  17       50.81       53.37     12.18 o
   2   4  17      187.97      214.17      6.01 o
   3   4  17       24.98       28.01      4.88 o
   4   4  17        0.50        3.17      2.09 o
   5   4  17       10.42       14.15      2.61 o
   6   4  17       16.26       15.31      2.55 o
  -7   5  17        5.24        1.66      3.82 o
  -6   5  17        5.77        4.95      2.64 o
  -5   5  17       16.82       15.99      3.00 o
  -4   5  17      106.00      126.77     29.15 o
  -3   5  17       73.41       58.59      3.41 o
  -2   5  17        4.04       -1.27      3.84 o
  -1   5  17      153.82      161.13     18.27 o
   0   5  17       29.83       43.77      3.25 o
   1   5  17      219.05      262.59      8.19 o
   2   5  17        0.32        1.38      2.06 o
   3   5  17       90.95       85.09      6.95 o
   4   5  17        4.62       -0.05      3.82 o
   5   5  17       30.81       13.60      4.12 o
   6   5  17        2.50       -0.13      5.94 o
  -6   6  17       13.83       11.54      3.36 o
  -5   6  17        5.93        7.32      3.42 o
  -4   6  17       46.06       44.37     12.90 o
  -3   6  17      164.22      169.52      6.62 o
  -2   6  17       78.90       74.00      3.70 o
  -1   6  17        1.16       -3.20      3.83 o
   0   6  17       53.10       60.46      3.67 o
   1   6  17       93.35       92.52     18.88 o
   2   6  17       66.34       58.40      7.29 o
   3   6  17        6.66        9.34      2.46 o
   4   6  17        9.05       13.49      2.22 o
   5   6  17        5.07        9.68      2.96 o
  -5   7  17        9.48       13.14      3.48 o
  -4   7  17       39.32       35.27      2.97 o
  -3   7  17       58.43       52.97      3.73 o
  -2   7  17       21.69       25.04      3.36 o
  -1   7  17       24.67       26.44      3.20 o
   0   7  17       15.13       19.72      3.35 o
   1   7  17      120.48      109.51      3.83 o
   2   7  17       19.05       20.00      3.88 o
   3   7  17        9.74        6.80      2.90 o
   4   7  17        5.90        8.77      4.22 o
  -4   8  17       32.17       24.77      5.39 o
  -3   8  17       66.42       70.46     13.96 o
  -2   8  17       20.72       19.56      6.22 o
  -1   8  17        9.37        4.58      2.69 o
   0   8  17       33.94       40.74      3.64 o
   1   8  17       31.83       34.25      4.98 o
   2   8  17       20.83       26.20      3.45 o
   3   8  17        6.84        5.13      3.03 o
  -3   9  17       52.30       47.31     14.84 o
  -2   9  17       27.65       17.74      3.76 o
  -1   9  17       15.09        7.06      3.91 o
   0   9  17        9.43        7.53      3.22 o
   1   9  17       46.51       30.56      4.45 o
   2   9  17        5.40       10.22      3.55 o
  -7   0  18       23.31       25.09      4.25 o
  -6   0  18       36.43       37.24      4.05 o
  -5   0  18      147.93      193.81      6.38 o
  -4   0  18        3.96       16.38      3.75 o
  -3   0  18      131.18      188.75      6.01 o
  -2   0  18      157.22      231.49      6.25 o
  -1   0  18      365.35      432.87    222.82 o
   0   0  18      212.19      251.08     31.31 o
   1   0  18      302.34      291.88     51.71 o
   2   0  18        1.75        1.22      5.22 o
   3   0  18      358.68      375.75     49.50 o
   4   0  18      103.99      137.10      6.84 o
   5   0  18       69.25       61.54     27.10 o
   6   0  18        1.46       -3.42      3.42 o
  -7   1  18       12.83       12.11      5.18 o
  -6   1  18       53.78       54.41      8.45 o
  -5   1  18        0.43       -1.37      3.16 o
  -4   1  18      235.35      234.69      4.12 o
  -3   1  18       18.14       14.01      3.78 o
  -2   1  18      346.53      431.20     11.76 o
  -1   1  18        4.24        7.78      3.06 o
   0   1  18      448.82      476.61     78.65 o
   1   1  18       12.92       13.19      2.77 o
   2   1  18      131.35      154.30     14.47 o
   3   1  18        4.90        3.03      2.66 o
   4   1  18       35.84       34.73      2.50 o
   5   1  18       41.84       23.18      4.45 o
   6   1  18        3.12        8.39      2.91 o
  -7   2  18       24.01       23.11      3.52 o
  -6   2  18       19.41       20.44      2.38 o
  -5   2  18      120.89      142.18     10.88 o
  -4   2  18        1.51        9.01     12.03 o
  -3   2  18      155.97      172.14     10.26 o
  -2   2  18       47.09       67.94      3.47 o
  -1   2  18      505.33      669.91     21.04 o
   0   2  18       88.33       99.77     16.55 o
   1   2  18      150.44      156.36     13.74 o
   2   2  18        0.44        0.88      4.16 o
   3   2  18       99.15      106.46      8.94 o
   4   2  18       42.24       41.18      8.81 o
   5   2  18        0.75        1.61      2.29 o
   6   2  18        0.09        7.47      4.11 o
  -7   3  18        0.14       -1.41      3.35 o
  -6   3  18       28.23       22.21      2.88 o
  -5   3  18        7.80        6.61      5.00 o
  -4   3  18       32.24       28.38      8.33 o
  -3   3  18        2.28       -1.63      3.14 o
  -2   3  18      224.73      277.02     17.99 o
  -1   3  18        8.06        6.31      2.63 o
   0   3  18      206.93      201.65     33.68 o
   1   3  18        7.61       11.02      4.48 o
   2   3  18      122.49      139.01     12.85 o
   3   3  18        7.99        7.20      2.33 o
   4   3  18       26.63       22.69      4.08 o
   5   3  18        2.00        4.11      2.86 o
   6   3  18        5.00       -0.40      2.93 o
  -7   4  18        5.97        6.41      3.53 o
  -6   4  18        2.09        1.49      2.48 o
  -5   4  18       23.99       28.61      4.85 o
  -4   4  18       11.61       12.64      6.45 o
  -3   4  18        6.13        7.97      9.06 o
  -2   4  18        2.79       -1.59      2.64 o
  -1   4  18      149.55      126.58     27.95 o
   0   4  18        3.70        4.73      3.08 o
   1   4  18       41.25       34.85      6.37 o
   2   4  18        9.01       10.11      2.55 o
   3   4  18      133.15      103.27     11.24 o
   4   4  18        0.13        6.86      2.54 o
   5   4  18       13.00        3.02      2.57 o
  -6   5  18       18.27        9.19      4.20 o
  -5   5  18        3.38       -2.25      2.60 o
  -4   5  18       14.88       23.98      9.29 o
  -3   5  18        0.85        2.16      3.82 o
  -2   5  18       81.40       88.47      3.55 o
  -1   5  18        9.52       13.36      5.17 o
   0   5  18       18.73       27.62      5.58 o
   1   5  18       15.17       20.38      7.75 o
   2   5  18       19.00       20.68      2.51 o
   3   5  18        1.52        5.45      2.26 o
   4   5  18        4.70       -1.42      2.59 o
   5   5  18        3.55        6.44      2.89 o
  -6   6  18        0.37       12.71      5.88 o
  -5   6  18        9.07       10.01      2.94 o
  -4   6  18       18.87       14.60      3.86 o
  -3   6  18        8.48       19.30      8.35 o
  -2   6  18       12.60       17.77      4.31 o
  -1   6  18       23.06       21.94      3.78 o
   0   6  18       11.64       15.62      3.25 o
   1   6  18        2.48        7.98      2.82 o
   2   6  18        2.03       -1.18      6.80 o
   3   6  18        2.18        6.75      4.36 o
   4   6  18        6.35        3.08      5.90 o
  -5   7  18        1.22        3.22      2.91 o
  -4   7  18        6.34        7.62      3.04 o
  -3   7  18        6.93        8.13      4.58 o
  -2   7  18        4.45        9.52      4.03 o
  -1   7  18        8.26        2.86      3.46 o
   0   7  18        2.60        4.77      2.83 o
   1   7  18        5.00        9.34      3.31 o
   2   7  18        0.66        3.67      2.87 o
   3   7  18        0.62       -1.41      2.38 o
   4   7  18        0.04        6.44      4.98 o
  -4   8  18        9.67        9.09      3.70 o
  -3   8  18        9.02        4.82      4.85 o
  -2   8  18        1.08        5.66      4.95 o
  -1   8  18        0.53        0.10      2.68 o
   0   8  18        0.64        4.51      3.46 o
   1   8  18        7.33       14.90      4.83 o
   2   8  18        0.22        1.92      4.46 o
  -2   9  18        0.14        9.35      6.02 o
  -1   9  18        1.52        7.37      4.69 o
   0   9  18        1.41        6.47      3.60 o
  -7   1  19        0.21        3.41      2.65 o
  -6   1  19        2.30        3.91      2.56 o
  -5   1  19        6.54       13.82      3.95 o
  -4   1  19        0.16       -2.00      3.87 o
  -3   1  19        0.23       -3.85      3.85 o
  -2   1  19       19.31       28.97      3.18 o
  -1   1  19        1.05        4.40      3.10 o
   0   1  19       10.97       10.35      3.69 o
   1   1  19        1.94        7.39      2.34 o
   2   1  19       15.66       23.89      3.40 o
   3   1  19        4.77        5.51      5.09 o
   4   1  19        0.76        4.03      3.86 o
   5   1  19       10.62        5.20      2.46 o
   6   1  19        3.58        0.75      6.20 o
  -7   2  19        0.12       -1.78      3.01 o
  -6   2  19       11.05        7.14      2.59 o
  -5   2  19        0.45        3.59      5.16 o
  -4   2  19       35.41       53.43     14.79 o
  -3   2  19       29.48       36.38      6.54 o
  -2   2  19        2.73       -3.39     13.75 o
  -1   2  19        1.76        1.68      3.58 o
   0   2  19       80.25       80.17     17.04 o
   1   2  19        3.80        8.74      3.32 o
   2   2  19        1.94        4.60      2.88 o
   3   2  19       15.55       15.52      2.32 o
   4   2  19       12.10        8.37      4.25 o
   5   2  19        5.23        2.02      2.44 o
  -6   3  19       10.69       10.56      2.72 o
  -5   3  19       39.18       42.73      4.25 o
  -4   3  19        0.04       -1.70      3.91 o
  -3   3  19       31.59       32.61      3.97 o
  -2   3  19       80.61       82.83      3.51 o
  -1   3  19       48.68       56.31      5.04 o
   0   3  19        0.64        2.57      3.06 o
   1   3  19       77.81       83.61      3.63 o
   2   3  19       97.57       87.30      7.04 o
   3   3  19        4.39       11.97      3.10 o
   4   3  19        5.19        0.59      2.61 o
   5   3  19        2.99        1.54      3.74 o
  -6   4  19        7.90       10.76      2.67 o
  -5   4  19        0.86       -0.69      4.04 o
  -4   4  19       62.55       86.39     26.58 o
  -3   4  19       22.16       27.43      3.29 o
  -2   4  19        0.33        2.26      3.12 o
  -1   4  19        9.82        5.58      6.65 o
   0   4  19      102.01      106.30      6.33 o
   1   4  19       46.51       44.41      7.33 o
   2   4  19        4.01       -1.22      2.26 o
   3   4  19       29.59       26.81      8.42 o
   4   4  19       19.61       15.23      2.45 o
   5   4  19       19.37       11.64      5.21 o
  -5   5  19       17.75       12.35      5.05 o
  -4   5  19        6.03        4.65      4.00 o
  -3   5  19       58.79       48.21      4.09 o
  -2   5  19       30.83       21.09      3.06 o
  -1   5  19        8.11       17.48      8.90 o
   0   5  19       12.73        6.24      4.03 o
   1   5  19       71.15       71.22      5.01 o
   2   5  19       47.39       26.35      6.32 o
   3   5  19        2.88        3.82      2.84 o
   4   5  19        8.66        0.46      3.54 o
  -5   6  19        3.50       -0.38      2.93 o
  -4   6  19       58.62       76.18     26.79 o
  -3   6  19       26.93       24.76      4.32 o
  -2   6  19       19.71       23.84     12.39 o
  -1   6  19        9.03        5.91      5.23 o
   0   6  19       74.24       52.39     11.27 o
   1   6  19       40.44       36.43      8.99 o
   2   6  19        7.97       13.96      3.47 o
   3   6  19        1.01       -2.33      2.33 o
   4   6  19        7.68        7.12      5.20 o
  -4   7  19       18.70       15.71      3.07 o
  -3   7  19       52.80       41.40      4.58 o
  -2   7  19        5.69       12.97     10.21 o
  -1   7  19        9.95        3.92      4.75 o
   0   7  19       34.97       28.89      3.08 o
   1   7  19       44.52       36.36      8.50 o
   2   7  19       15.39       13.93      2.78 o
   3   7  19        2.97        5.04      3.01 o
  -2   8  19       22.05       21.26      4.84 o
  -1   8  19        0.47       -0.27      3.25 o
   0   8  19       17.74        9.43      3.14 o
   1   8  19       32.97       25.73      7.61 o
  -6   0  20        9.63       18.20      4.23 o
  -5   0  20        1.88        7.94      3.99 o
  -4   0  20       61.31       39.61      6.10 o
  -3   0  20       87.47       93.31      4.56 o
  -2   0  20      146.27      236.69      6.80 o
  -1   0  20        6.45       -0.50      3.91 o
   0   0  20      141.45      119.01     55.47 o
   1   0  20       11.83       17.76      3.16 o
   2   0  20      113.64      101.61     20.06 o
   3   0  20        1.78        2.41      3.14 o
   4   0  20       47.77       41.33     26.14 o
   5   0  20        0.19        0.62      7.99 o
  -6   1  20       27.75       20.46      3.83 o
  -5   1  20       29.90       27.77      4.13 o
  -4   1  20        3.51       13.37      5.20 o
  -3   1  20       46.60       60.07      4.44 o
  -2   1  20      116.71      125.57     12.26 o
  -1   1  20      169.81      192.94     61.90 o
   0   1  20        0.48        2.06      3.60 o
   1   1  20       70.98       73.81      7.14 o
   2   1  20       70.24       59.59      6.59 o
   3   1  20       87.95       70.13     12.62 o
   4   1  20        6.78        9.92      2.89 o
   5   1  20       14.88        8.63      3.91 o
  -6   2  20       37.09       35.25      6.04 o
  -5   2  20        7.48        3.77      4.34 o
  -4   2  20       36.04       31.37      4.60 o
  -3   2  20       33.85       49.53      9.91 o
  -2   2  20       77.86      101.70      4.75 o
  -1   2  20       13.22       11.24      3.09 o
   0   2  20       49.03       48.65     12.25 o
   1   2  20       27.39       25.29      6.37 o
   2   2  20      104.30      105.46      3.10 o
   3   2  20        6.56        5.94      2.52 o
   4   2  20       39.80       24.71      3.10 o
   5   2  20        0.00        1.88      3.09 o
  -6   3  20        8.56        8.64      3.07 o
  -5   3  20       61.01       63.78     16.06 o
  -4   3  20        0.60        6.36      3.99 o
  -3   3  20       35.32       37.84      9.85 o
  -2   3  20        9.92       23.71      9.24 o
  -1   3  20       62.06       53.84     15.17 o
   0   3  20        3.88        5.04      2.73 o
   1   3  20       12.85        9.25      4.67 o
   2   3  20       12.95       10.87      2.53 o
   3   3  20       66.06       44.87      2.64 o
   4   3  20        0.05        3.17      4.04 o
  -5   4  20        5.34       10.78      4.40 o
  -4   4  20        8.17        7.34      3.32 o
  -3   4  20        0.12        3.25      6.39 o
  -2   4  20       43.94       49.40     16.01 o
  -1   4  20        1.91       -1.06      3.21 o
   0   4  20        5.79       -1.01      2.80 o
   1   4  20        3.80        4.38      2.88 o
   2   4  20       38.81       36.24      9.14 o
   3   4  20        0.06        1.01      2.36 o
   4   4  20       11.08        8.25      4.07 o
  -5   5  20        3.39        5.27      3.32 o
  -4   5  20        1.73        6.33      4.21 o
  -3   5  20        5.60        7.96      4.68 o
  -2   5  20        0.59        1.54      3.98 o
  -1   5  20       27.93       25.71      9.06 o
   0   5  20       33.60       27.58      7.14 o
   1   5  20        5.05        3.68      5.35 o
   2   5  20        0.13        1.13      2.15 o
   3   5  20        9.92       11.93      5.20 o
   4   5  20        2.27        9.59     10.46 o
  -4   6  20        2.32        3.77      3.48 o
  -3   6  20        0.13        4.31      3.34 o
  -2   6  20        3.37       10.52      7.24 o
  -1   6  20        1.30        2.73      2.51 o
   0   6  20        6.95        2.03      2.59 o
   1   6  20        5.63        3.53      5.25 o
   2   6  20       10.64        8.49      3.07 o
   3   6  20        0.38        8.63      2.99 o
  -3   7  20        2.48        6.94      3.91 o
  -2   7  20        0.01       -2.70      6.84 o
  -1   7  20        0.09        3.26      2.65 o
   0   7  20       17.64       20.83      3.59 o
   1   7  20        6.12       -0.42      3.56 o
   2   7  20        0.71        4.50      4.15 o
  -6   1  21        1.75        1.41      2.83 o
  -5   1  21        1.17        4.27      8.12 o
  -4   1  21        0.09        4.32      4.63 o
  -3   1  21        1.69        9.26      3.91 o
  -2   1  21        1.73        5.47      3.90 o
  -1   1  21        0.18       14.57      5.11 o
   0   1  21       16.61        9.69      4.43 o
   1   1  21        1.64        4.49      2.08 o
   2   1  21        0.15        6.06      2.62 o
   3   1  21        0.43        4.82      2.54 o
   4   1  21        3.74        2.88      2.50 o
  -5   2  21        0.19        2.98      4.11 o
  -4   2  21        8.30        7.09      4.08 o
  -3   2  21        0.38        4.22      2.78 o
  -2   2  21        5.42       -1.71     11.19 o
  -1   2  21       12.50        8.54      5.30 o
   0   2  21        1.41        0.85      2.43 o
   1   2  21        5.41        3.85      2.34 o
   2   2  21        9.33       18.47      2.59 o
   3   2  21        4.72        4.44      2.59 o
   4   2  21        0.54        2.04      2.42 o
  -5   3  21        2.41        1.69      6.97 o
  -4   3  21       39.27       21.43      4.60 o
  -3   3  21        3.88       11.19      7.30 o
  -2   3  21       11.21       14.78      3.68 o
  -1   3  21        1.15        7.48      3.44 o
   0   3  21       62.99       59.60      3.67 o
   1   3  21        4.09        3.54      3.24 o
   2   3  21        0.10        2.98      4.64 o
   3   3  21        0.18        0.55      2.59 o
   4   3  21       19.56        6.36      4.32 o
  -5   4  21       42.45       36.89      6.80 o
  -4   4  21        1.24        6.26      6.41 o
  -3   4  21       44.39       28.95      6.80 o
  -2   4  21        3.41       11.99      6.40 o
  -1   4  21       42.71       31.97     13.85 o
   0   4  21        1.10        6.26      3.26 o
   1   4  21       22.40       25.16      3.42 o
   2   4  21       13.76        7.62      2.62 o
   3   4  21        4.07        3.53      2.69 o
  -4   5  21       33.27       23.90      8.36 o
  -3   5  21        2.65       -1.19      4.00 o
  -2   5  21        7.54        6.04      4.18 o
  -1   5  21        0.06        0.30      2.95 o
   0   5  21       70.03       52.86      3.09 o
   1   5  21       16.70        6.64      3.57 o
   2   5  21        1.47        3.62      2.95 o
   3   5  21        0.23        3.10      2.66 o
  -3   6  21        6.24       13.11     10.27 o
  -2   6  21        1.61        0.48      3.49 o
  -1   6  21        6.42        3.97      2.95 o
   0   6  21       14.67        8.67      3.04 o
   1   6  21       27.35       17.24      3.24 o
   2   6  21        3.60        2.21      4.38 o
  -1   7  21        1.66        1.21      4.17 o
  -5   0  22       17.65       13.33      6.20 o
  -4   0  22        0.18       -4.09      4.09 o
  -3   0  22       10.42       17.16      5.76 o
  -2   0  22       32.34       10.42      4.17 o
  -1   0  22       17.24        7.68      5.84 o
   0   0  22        4.95        2.31      8.46 o
   1   0  22       12.62       15.92      4.42 o
   2   0  22       60.42       49.34     26.13 o
   3   0  22       24.20       17.64      4.82 o
  -5   1  22        0.60        1.26      4.20 o
  -4   1  22        6.67        8.70      4.11 o
  -3   1  22       22.47       25.97      4.12 o
  -2   1  22       22.28       14.65      4.75 o
  -1   1  22        0.42       -3.68      4.60 o
   0   1  22        9.54        5.25      4.59 o
   1   1  22       31.80       21.45      6.77 o
   2   1  22       35.84       26.13      3.42 o
   3   1  22        2.82        0.20      2.39 o
   4   1  22        5.79        2.58      6.06 o
  -5   2  22       18.22        8.94      4.31 o
  -4   2  22       19.99       18.90      3.44 o
  -3   2  22       27.46       16.64      3.50 o
  -2   2  22       52.68       43.04      7.01 o
  -1   2  22       39.48       36.21      8.68 o
   0   2  22        6.35        7.31      3.33 o
   1   2  22       13.61        4.89      3.31 o
   2   2  22       19.36       16.86      6.92 o
   3   2  22       16.32        2.37      5.53 o
  -4   3  22       13.74       11.84      5.86 o
  -3   3  22       52.40       67.11     26.48 o
  -2   3  22       66.27       46.95      8.03 o
  -1   3  22       27.21       15.23      7.55 o
   0   3  22       12.00       12.60      4.06 o
   1   3  22       14.94       12.34      2.67 o
   2   3  22       19.99        7.78      3.44 o
   3   3  22        1.49        8.11      3.64 o
  -4   4  22        8.88        7.55      5.06 o
  -3   4  22       11.94        2.23      3.46 o
  -2   4  22        2.16       11.15      4.65 o
  -1   4  22       26.53       17.37      3.03 o
   0   4  22        2.36        4.43      2.66 o
   1   4  22        6.60        0.05      2.68 o
   2   4  22        0.04        6.03      2.61 o
  -3   5  22        1.15       -3.74      3.74 o
  -2   5  22       22.61       -0.84      9.32 o
  -1   5  22        0.51        5.86      3.43 o
   0   5  22        6.89        7.67      3.05 o
   1   5  22        0.31       11.48      3.05 o
  -1   6  22        9.29        6.49      7.84 o
  -4   1  23        0.77       -0.50      7.55 o
  -3   1  23        0.36        3.06      6.30 o
  -2   1  23        3.59        6.92      3.34 o
  -1   1  23        0.23        0.50      3.78 o
   0   1  23        0.04       -0.52      3.00 o
   1   1  23        0.96        0.16      3.54 o
   2   1  23        0.22       -2.63      2.63 o
   3   1  23        0.03       12.55      6.07 o
  -4   2  23        1.41       -0.84      9.74 o
  -3   2  23        7.04        1.23      4.51 o
  -2   2  23        0.95        3.94      3.21 o
  -1   2  23        0.70        2.72      7.52 o
   0   2  23        2.92       -2.13      3.41 o
   1   2  23        7.76        6.42      4.28 o
   2   2  23        0.29        6.15      3.41 o
  -3   3  23        3.67       -4.31      6.71 o
  -2   3  23        0.03        0.73      3.32 o
  -1   3  23       21.90       16.29      3.20 o
   0   3  23        4.68       11.65      3.97 o
   1   3  23        4.26        6.44      3.46 o
   2   3  23        0.14        5.11      2.28 o
  -2   4  23        2.53       -0.79      4.44 o
  -1   4  23       11.15       11.06      5.53 o
   0   4  23       29.31       17.46     10.28 o
   1   4  23        0.63        0.98      8.39 o
  -3   0  24       47.83       16.15      6.54 o
  -2   0  24       30.28       33.31      6.33 o
  -1   0  24        0.75        3.59      5.84 o
   0   0  24        7.86       -3.04      3.04 o
   1   0  24       10.46        9.07      3.02 o
  -3   1  24        9.94       -2.50      5.99 o
  -2   1  24       20.04       14.85     12.33 o
  -1   1  24       16.18        3.74      8.38 o
   0   1  24        1.60       -3.38      3.38 o
   1   1  24       12.57        5.65      2.29 o
  -2   2  24       12.30       -2.36      4.38 o
  -1   2  24       13.23        3.69      3.57 o
   0   2  24        1.29        6.16      3.43 o
   1   2  24       24.65        6.17      6.23 o
  -1   3  24        2.42        2.99      5.97 o
 
